# Supplementary material for: TANK shapes an immunosuppressive microenvironment and predicts prognosis and therapeutic response in glioma
Source: Front Immunol. 2023 May 5;14:1138203. doi: 10.3389/fimmu.2023.1138203 (PMC10196049; doi:10.3389/fimmu.2023.1138203)
Supplement: Supplementary Table 1 — The relationship between the expression of TANK and several immune checkpoints, including PD-L1, PD-1, CD44, CTLA-4, and PD-L2. [file Table_1.xlsx]

## Sheet: cor
CancerType	CTLA4	PDCD1LG2	CD274	PDCD1	CD44
ACC	-0.0462954	0.120497	0.281573	-0.156436	0.0756086
BLCA	0.0735782	0.086283	0.100049	0.0645762	0.250766
BRCA	0.238741	0.363239	0.366311	0.167375	0.281721
CESC	-0.0063042	0.00528523	-0.025447	-0.00660366	-0.00634483
CHOL	0.138996	0.342085	0.166281	-0.0656371	0.0777349
COAD	0.158994	0.289321	0.255612	-0.049041	0.193805
DLBC	0.316001	0.557208	0.611811	0.244572	0.367564
ESCA	0.216943	0.0599087	0.103913	0.0911862	-0.0344685
GBM	0.166476	0.550944	0.419853	-0.0635449	0.286003
HNSC	0.176287	0.0778281	0.155279	0.13559	0.0548593
KICH	0.411275	0.47583	0.0758741	0.347447	0.00222902
KIRC	0.418605	0.383332	0.290179	0.264049	0.0929912
KIRP	0.238265	0.261188	0.146579	0.178698	0.381388
LAML	-0.0622133	0.0391948	-0.116124	-0.143489	0.0243116
LGG	0.203097	0.535386	0.412246	0.280974	0.436897
LIHC	0.125711	0.0800815	0.222516	0.124106	0.151547
LUAD	0.206462	0.290057	0.189442	0.0475821	0.21814
LUSC	0.259142	0.216887	0.0904338	0.175051	-0.03996
MESO	0.043653	0.0973159	0.188282	0.0904854	0.109184
OV	0.139088	0.196795	0.167348	0.0662496	0.0464995
PAAD	0.118853	0.182657	0.309756	0.0660146	0.385692
PCPG	0.164596	0.0943308	0.407984	0.0351495	0.26401
PRAD	0.214426	0.402352	0.390441	0.1656	0.168994
READ	0.170053	0.302511	0.330635	0.0121873	0.184897
SARC	0.175891	0.173357	0.27237	0.0661138	0.0128014
SKCM	0.271714	0.437947	0.39863	0.209182	-0.0151714
STAD	0.254607	0.292159	0.269172	0.0907644	0.224735
TGCT	0.373963	0.418697	0.38778	0.331055	0.577029
THCA	0.230231	0.173011	0.184497	0.150783	0.495211
THYM	0.112812	-0.0859279	-0.0915254	-0.135928	0.164115
UCEC	0.177706	0.209876	0.186551	0.0293151	0.268967
UCS	0.214529	0.173889	0.356596	0.355024	0.0810663
UVM	0.374596	0.41948	0.441796	0.153897	0.258228

## Sheet: P value
CancerType	CTLA4	PDCD1LG2	CD274	PDCD1	CD44
ACC	0.685374	0.29015	0.0121754	0.168585	0.507025
BLCA	0.136452	0.0806133	0.0426752	0.191369	2.84599e-07
BRCA	8.97681e-16	0	0	2.21261e-08	1.63501e-21
CESC	0.912497	0.926597	0.657309	0.908358	0.911935
CHOL	0.417341	0.0417326	0.331088	0.702813	0.651176
COAD	0.000541206	1.55701e-10	2.0683e-08	0.288179	2.36751e-05
DLBC	0.0291137	5.24822e-05	6.22198e-06	0.0939237	0.0105594
ESCA	0.00564005	0.448475	0.187999	0.248203	0.662919
GBM	0.0310265	0	2.02763e-08	0.412794	0.000181707
HNSC	7.33902e-05	0.0814995	0.000487065	0.00233112	0.21974
KICH	0.000665492	7.54865e-05	0.547138	0.00457139	0.986038
KIRC	4.12575e-24	0	9.63579e-12	6.43268e-10	0.0315453
KIRP	4.27613e-05	7.34963e-06	0.0126729	0.00229391	2.70936e-11
LAML	0.447499	0.632416	0.155483	0.0788226	0.766745
LGG	2.48512e-06	0	0	4.70031e-11	0
LIHC	0.0149886	0.122069	1.4749e-05	0.0163347	0.0033325
LUAD	1.89136e-06	1.46763e-11	1.26489e-05	0.275922	4.67562e-07
LUSC	4.49605e-09	1.01516e-06	0.043073	8.39116e-05	0.371973
MESO	0.689293	0.372022	0.082588	0.406637	0.316325
OV	0.00668765	0.000118568	0.00108984	0.198036	0.366495
PAAD	0.114023	0.0147755	2.82943e-05	0.380951	1.34344e-07
PCPG	0.0259761	0.203823	1.34999e-08	0.636654	0.000319043
PRAD	1.41791e-06	0	0	0.000206614	0.000152049
READ	0.0281225	7.6464e-05	1.43059e-05	0.875662	0.0168631
SARC	0.00422005	0.00486044	8.05429e-06	0.285409	0.836199
SKCM	2.37658e-09	0	0	4.92308e-06	0.742516
STAD	6.3849e-07	9.59566e-09	1.34789e-07	0.0791959	1.17398e-05
TGCT	1.82028e-06	7.19674e-08	7.04033e-07	2.70001e-05	0
THCA	1.46121e-07	8.80126e-05	2.84959e-05	0.000642841	0
THYM	0.221545	0.352287	0.321713	0.140333	0.0745479
UCEC	2.86622e-05	7.59295e-07	1.14458e-05	0.493451	1.8373e-10
UCS	0.112349	0.199392	0.00727252	0.00754844	0.551548
UVM	0.000618652	0.000123883	4.8977e-05	0.172894	0.0209889
