# Supplementary material for: TANK shapes an immunosuppressive microenvironment and predicts prognosis and therapeutic response in glioma
Source: Front Immunol. 2023 May 5;14:1138203. doi: 10.3389/fimmu.2023.1138203 (PMC10196049; doi:10.3389/fimmu.2023.1138203)
Supplement: Supplementary Table 2 — TANK-associated DEGs in the CGGA-693 and TCGA cohorts. [file Table_2.xlsx]

## Sheet: Sheet1
TCGA	CGGA
UNC13A	AAED1
RN7SL172P	AASDHPPT
SEPT5	AASS
ASPN	AATF
PSORS1C2	AATK-AS1
AL031846.1	ABCA1
CD163	ABCA12
HLA-B	ABCA13
AL159166.1	ABCA7
AC135782.1	ABCA8
AL021328.1	ABCC1
PP12613	ABCC3
CD52	ABCC8
LOXHD1	ABCC9
SLC31A1P1	ABCD3
BACE2	ABCE1
LARGE2	ABCG2
FCGBP	ABCG5
LIN28B-AS1	ABCG8
CA9	ABHD13
AC023232.1	ABHD17AP3
GPR61	ABHD3
AC037471.1	ABHD5
RTN4RL1	ABI1
AC096637.2	ABI2
CPLX1	ABI3BP
LCA10	ABL1
FUCA2	ABRA
RANP6	AC000068.10
HRH1	AC000068.9
AC020907.2	AC000123.4
AC073324.1	AC002454.1
AKR1B1P1	AC003003.5
CALML3-AS1	AC003005.2
AC006033.2	AC003006.7
PRSS23	AC003090.1
PARP12	AC003102.1
FTLP3	AC003986.6
Z96811.1	AC003991.3
HSPB1P2	AC004019.10
LINC00592	AC004057.1
RAB1C	AC004076.9
AC084368.1	AC004158.3
HTRA3	AC004490.1
RUNDC3A	AC004538.3
BCL3	AC004797.1
C8orf34	AC004899.1
NDUFA5P11	AC004980.10
HPCAL4	AC005013.1
TUBAP	AC005083.1
AC018816.1	AC005104.3
AP003559.1	AC005253.2
RPL37AP1	AC005255.3
AC005277.2	AC005336.4
GNAL	AC005339.2
CAPG	AC005519.4
TGM5	AC005523.2
AP001610.1	AC005559.2
AC025271.1	AC005606.15
IFITM4P	AC005618.1
PART1	AC005618.6
RPL37P2	AC005775.2
PLEKHA4	AC005785.2
RASSF9	AC006014.7
AC008619.1	AC006019.3
PLBD1-AS1	AC006019.4
LRFN2	AC006042.8
C9orf62	AC006116.24
EPHA10	AC006126.4
RNASE4	AC006272.1
AL591885.1	AC006538.1
SPOCD1	AC006946.15
SHISAL1	AC007000.12
LINC02450	AC007009.1
FABP5	AC007040.11
AL109741.2	AC007192.6
LAMC1	AC007255.8
SNHG18	AC007292.6
IGLV1-47	AC007308.7
ADGRA1-AS1	AC007362.1
FCGR1A	AC007461.1
ANKRD33B	AC007461.2
ATP5MGP2	AC007551.3
EIF1P7	AC007566.10
RPS18P12	AC007620.3
Z98257.1	AC007787.2
TMEM61	AC007879.7
AL590004.2	AC008132.13
NLRP12	AC008443.1
OTX1	AC008964.1
LPAR6	AC008991.1
S100A5	AC009014.3
CALM2P4	AC009120.3
COL15A1	AC009120.5
CCL13	AC009302.2
SUMO2P1	AC009948.5
FRMD8P1	AC009950.2
AC005740.1	AC009961.3
SOCS2-AS1	AC010127.3
MT1M	AC010240.2
TXNP6	AC010441.1
SEC11B	AC010547.9
GALNTL5	AC010890.1
APOBEC3F	AC011290.5
AL358176.3	AC011298.2
RNU5E-8P	AC011330.5
CXCL14	AC011498.1
RUNDC3A-AS1	AC011516.2
SLC5A8	AC011747.7
AL133260.1	AC012066.1
RAB11FIP4	AC012318.3
AC009152.1	AC012358.7
CASP1	AC012613.2
AC025594.1	AC012615.1
CA6	AC013268.2
AL645939.3	AC013268.5
RPS4XP11	AC015971.2
AC107886.1	AC016582.2
WWTR1-AS1	AC016629.3
SCARNA21	AC016722.4
AC097493.1	AC016739.2
FTH1P4	AC016907.3
NCDN	AC016999.2
ARHGDIG	AC017116.11
RPSAP52	AC018442.1
AC234781.2	AC018462.3
NOG	AC018755.16
CXCL9	AC018804.7
AL080243.1	AC020910.2
CUX2	AC021224.1
HIP1R	AC021593.1
AC023043.4	AC022400.2
Z68323.1	AC022596.6
TMPRSS3	AC023490.1
IFITM10	AC024560.3
AL603832.2	AC024580.1
AEBP1	AC024937.6
AL122013.1	AC026150.8
AC111152.3	AC026202.3
AC008780.2	AC026271.5
LOXL1-AS1	AC026471.6
HS6ST3	AC062021.1
VSNL1	AC062028.1
SHC1	AC064875.2
CLEC12A-AS1	AC067969.2
TMEM238L	AC068039.4
TRIM72	AC068134.10
LINC01426	AC068533.7
PHETA2	AC068620.1
COL12A1	AC068987.1
CHRNB4	AC069282.6
AC138647.1	AC069368.3
GPR171	AC072062.1
AL161670.2	AC073333.1
CACNG2	AC073343.1
VDAC1P7	AC073343.13
RPSAP21	AC078842.3
AL450992.1	AC079145.4
HOXA-AS3	AC079305.10
PTH2R	AC079776.2
AC084859.1	AC083843.1
CD1C	AC083843.2
LINC00364	AC084219.3
AC083902.1	AC084219.4
OR2I1P	AC090044.1
AC097504.2	AC090425.1
ALDH3A1	AC091171.1
LINC02330	AC092143.1
TUSC8	AC092594.1
RPSAP8	AC092675.3
CHODL	AC092811.1
HOXB8	AC092835.2
AP000997.3	AC093106.7
KCNE4	AC093157.1
KCNJ11	AC093390.1
ANKRD30BL	AC093734.1
KCNN4	AC096559.1
AC067942.1	AC096579.7
CP	AC096677.1
LINC00336	AC097381.1
LINC00574	AC098614.2
AC098847.1	AC099684.1
TRIM17	AC103801.2
SMIM3	AC104135.3
GAPDHP63	AC104654.2
AC004862.1	AC107983.4
CYP2A13	AC112229.7
RPS2P2	AC115115.2
RPS18P13	AC116366.6
AC106865.1	AC117395.1
CDSN	AC122129.1
ILF2P1	AC123886.2
LINC02521	AC125232.1
RHOD	AC128709.1
IGHV3-11	AC131056.3
AC103702.2	AC131097.4
U62317.1	AC132217.4
MAGOH3P	AC135983.2
AC110774.1	AC136297.1
FXYD7	AC138430.4
KIAA0513	AC138647.1
TCTEX1D1	AC138655.1
PRR35	AC140542.2
AL451081.2	AC144835.1
LINC01166	ACADL
LTF	ACADM
HOXA6	ACAP1
CNGA3	ACAP2
OPCML	ACAP2-IT1
AL353784.1	ACBD3
HSP90B3P	ACBD5
HMGB1P3	ACER3
AC041040.1	ACKR3
C21orf62	ACLY
TPRG1	ACMSD
ELAVL2	ACN9
ITGBL1	ACOT12
LINC02210-CRHR1	ACPL2
CAMKK1	ACPP
AC012354.2	ACSL1
LINC01842	ACSL3
FGF9	ACSM5
AC092447.2	ACSS3
AC093663.1	ACTG2
RPS26P11	ACTL6A
OLFM1	ACTL6B
LCTL	ACTN1
AC015922.3	ACTN4
AC103982.1	ACTR2
AC103808.2	ACTR3
S100A4	ACVR1
CCNQP3	AD000092.3
LILRB1	ADAD2
AL022237.1	ADAM10
HLA-C	ADAM11
AF111169.2	ADAM12
HAMP	ADAM17
CYP4A11	ADAM19
KCTD16	ADAM22
XCL1	ADAM28
AC026462.1	ADAM9
IGHV3-21	ADAMTS1
TRIP6	ADAMTS14
FSTL4	ADAMTS15
PCSK2	ADAMTS19
ADGRE1	ADAMTS20
ADM	ADAMTS3
PDGFRL	ADAMTS5
RPS4XP19	ADAMTS9-AS2
AC114491.1	ADAMTSL1
MFAP2	ADAP2
SLITRK4	ADAR
AC007091.1	ADARB2-AS1
LINC01785	ADD3
F8A3	ADH5
LACTB2-AS1	ADM
RPL27AP	ADM2
RPL15P18	ADNP
AL353597.1	ADNP2
GLP2R	ADRA2C
RPL34P31	ADRB3
RPL3P12	AE000661.37
AC021683.4	AEBP1
CACNA1I	AF064858.7
LINC01215	AF121897.4
RPL31P11	AF127936.5
PPIAP19	AF127936.7
RPS26P39	AF131215.2
AL445363.3	AF186192.5
FCGR2A	AF230666.2
FTH1P22	AFAP1
RPL23AP8	AFAP1L1
AC015712.7	AFF4
ARAP3	AFTPH
MACC1	AGA
RPS29P11	AGAP2-AS1
NSUN7	AGBL2
VSTM2B	AGBL3
AP001086.1	AGBL5-AS1
AC007560.1	AGFG1
LINC02407	AGGF1
DSCAM-IT1	AGGF1P1
AC012625.1	AGGF1P2
HNRNPCP4	AGGF1P3
AC245164.1	AGL
GAPLINC	AGMO
LINC01994	AGO4
IFI6	AGPAT5
ICOS	AGPS
LINC02086	AGRP
CAMSAP3	AGTR1
AL138690.1	AHCTF1
SIGLEC7	AHCYL1
AL590609.2	AHCYL2
PCDH20	AHR
TLX1NB	AHSP
AC009302.1	AIDA
ESM1	AIFM3
NME8	AIM1
LSAMP-AS1	AIM2
LINC02078	AIPL1
AC024559.1	AJ239322.1
MT-TG	AK3
AC016687.1	AK3P3
AC009041.2	AK4
FCER1A	AK4P1
AL450996.1	AK8
SLC25A5P3	AKAP10
AC007342.3	AKAP12
AC147651.3	AKAP2
AC087672.2	AKAP9
OTOS	AKIRIN1
NGB	AKIRIN2
AL163636.2	AKNAD1
AL049775.3	AKR1B10
TRBV7-3	AKR1B15
MGC12916	AKR1E2
AC007405.2	AL021068.1
EVC	AL022341.3
AC006450.3	AL035252.1
AC024337.2	AL049840.1
RALYL	AL117190.3
MAOB	AL132989.1
AL139246.1	AL136115.1
AC079834.1	AL353354.2
IGLV7-43	AL353791.1
GAPDHP72	AL356475.1
MT1A	AL357673.1
NCAPD2P1	AL445199.1
MS4A6E	AL450307.1
PAX5	AL590762.11
CA12	AL590822.2
AC099494.3	AL953854.2
CD93	ALAD
PVALB	ALAS2
SOCS1	ALDH1L2
AC017074.1	ALDH9A1
GAPDHP46	ALG10
PPIAP8	ALG10B
RPS29P16	ALG11
MAPT-IT1	ALG1L
ARSD	ALG2
PPIAP46	ALKBH7
MYL12BP2	ALKBH8
AP003108.5	ALOX5
AC087650.1	ALOX5AP
AC025171.3	ALPK3
ZAR1	AMD1
MOCOS	AMIGO2
IGHM	AMMECR1L
CD44-AS1	AMN
AC243562.2	ANAPC10
PYDC1	ANAPC15
GPX1P1	ANGEL2
ATOH8	ANGPT1
SLC17A6	ANGPT2
AC105118.1	ANGPTL1
LINC02513	ANKEF1
EPHA2	ANKFY1
SHANK3	ANKRA2
AL355974.3	ANKRD10-IT1
LINC00689	ANKRD17
SHISA7	ANKRD18EP
SPRY1	ANKRD19P
PTPN22	ANKRD2
AL078605.1	ANKRD20A1
KATNBL1P6	ANKRD20A12P
AL031713.1	ANKRD20A14P
APOBEC3C	ANKRD20A2
AC097493.2	ANKRD20A3
AC068506.1	ANKRD22
PHF5CP	ANKRD24
OXTR	ANKRD28
TNMD	ANKRD30B
LINC02217	ANKRD30BL
AC117500.5	ANKRD36BP2
AC025211.1	ANKRD44
VSTM2A	ANKRD45
TRHDE-AS1	ANKRD49
OR14I1	ANKRD50
AC074286.1	ANKUB1
AC007490.1	ANO1
GPR84	ANO6
NELL1	ANP32E
AC090013.1	ANPEP
CCSER1	ANTXR1
MXRA5	ANTXR2
DRD5	ANTXRL
AC012512.1	ANXA1
LINC01749	ANXA2
CCL23	ANXA2P2
DNM1	ANXA4
TRMT112P6	ANXA5
TLR2	AOX1
AC016642.1	AP000275.65
RGS7	AP000282.2
RHBG	AP000295.9
BEND4	AP000322.54
TTR	AP000330.8
UBE3AP2	AP000345.1
FTLP5	AP000347.2
APCDD1L	AP000442.1
BZW1P2	AP000473.8
BX322784.1	AP000476.1
KLF17	AP000525.9
FTLP2	AP000679.2
MYL6P2	AP000692.10
WNT10B	AP000692.9
ANKRD34C-AS1	AP001062.8
LOR	AP001258.4
AC022149.1	AP001432.14
ASIC4	AP001442.2
AC068418.2	AP001468.1
U62317.4	AP001877.1
SHISA8	AP003039.3
CNTN4	AP003068.9
AC104390.1	AP003419.11
PDE1A	AP006216.12
ADAMTS19-AS1	AP006222.1
HMGN2P24	AP1AR
PPIAP89	AP1G1
CYBB	AP1M2
PRDX1P1	AP1S2
FLRT1	AP1S3
ADAP1	AP2S1
HOXC10	AP3M1
IFI44L	AP4B1-AS1
NCR3LG1	AP4E1
AC078950.1	AP5M1
LINC00551	APBB2
RPS7P10	APCDD1L-AS1
EFEMP1	API5
OLIG1	APLN
AL121929.2	APLP2
HOXC-AS3	APOA1
AC009878.1	APOBEC3A
PLAC8	APOBEC3B
RPL29P19	APOBEC3C
TNFAIP2	APOBEC3G
SLC17A8	APOL4
ROR2	APOL6
TREM1	APOOL
TUBBP2	APP
GRM7	APPBP2
AC108734.3	APPL1
SLAMF7	APPL2
KRT31	AQP4
ADAMTS19	AQP7
SRP14P2	AQP7P1
SERPINA1	AQP7P3
CTBS	AQP9
MNX1	AQR
AP3B2	AR
FAM204BP	ARAP1-AS1
ANK1	ARAP3
SLCO1B1	AREL1
TRBV5-1	ARF4
C15orf54	ARF6
AL356215.1	ARFGAP3
AP001993.1	ARFGEF2
POTEG	ARGLU1
AL513343.1	ARHGAP11A
PTX3	ARHGAP11B
ADH5P2	ARHGAP18
AC010469.1	ARHGAP20
IL7	ARHGAP21
AL354710.1	ARHGAP29
WDR82P1	ARHGAP31-AS1
AC024084.1	ARHGAP36
SPTB	ARHGAP42
KAAG1	ARHGAP5
FADS6	ARHGAP6
AL122008.3	ARHGDIG
KDELR3	ARHGEF26
AL049612.1	ARHGEF3
RPL22P8	ARHGEF6
AC024619.3	ARID1A
BX276092.7	ARID1B
ACVR1C	ARID4A
AC107959.3	ARID4B
COL6A2	ARID5B
CPA6	ARL1
ACTN4P1	ARL11
TNFSF14	ARL13B
AL139241.1	ARL17A
ALDH1L1-AS2	ARL2BP
EPHA6	ARL4C
LINC02100	ARL5A
AC010168.1	ARL5B
HNRNPKP4	ARL5B-AS1
AC110015.1	ARL6IP4
C4orf50	ARL6IP6
AC010878.1	ARMC1
S100A11	ARMC10
TRIM6	ARMC5
MIR138-1	ARMCX2
BLACAT1	ARMCX3
HSD52	ARNT
KCNH7	ARNTL2
IGHV3-30	ARPC5
SLC6A3	ARRDC3
INMT	ARRDC4
FOLR1	ARSJ
TRIM51JP	ARSK
RPS23P2	ASAH1
AC106786.1	ASAH2
ADGB	ASAP1
LINC00939	ASAP2
ADAM11	ASB1
FCN1	ASB18
AC061975.1	ASB5
LGR6	ASB7
SCNN1B	ASB9
ACPP	ASCC3
VWA5B2	ASF1B
PI15	ASPDH
HLA-DRB5	ASPG
HLA-DQA2	ASPHD1
LAMB1	ASPM
RPSAP4	ASPN
LINC01841	ASPSCR1
HOXC-AS2	ASXL2
SAP18P2	ATAD1
IGHV3-23	ATAD2
MYOSLID	ATAD5
MT-TM	ATF1
PIGUP1	ATF2
RPL19P11	ATF3
EIF1P5	ATF6
DEFB131E	ATF6B
HAUS1P2	ATF7IP
LGALS12	ATG2B
ATP8A2	ATL2
RSAD2	ATL3
PIH1D3	ATM
AC066612.2	ATOH8
PARP15	ATP10B
TLR7	ATP10D
SAA4	ATP11A
STAR	ATP11B
BSN	ATP11C
AC026369.1	ATP13A3
CD300E	ATP13A5
KCNH4	ATP2C1
PSAT1P4	ATP4A
UNC45B	ATP5D
RBFOX3	ATP5F1P5
PTPN5	ATP5J2-PTCD1
AC005262.1	ATP6V0A1
AC079612.1	ATP6V0D2
AC007450.4	ATP6V1G2-DDX39B
C3orf80	ATP7A
RPL17P41	ATRX
PROS2P	ATXN1L
TMSB10P2	ATXN3
FAM222A	ATXN7
EGFR	AURKA
AC138649.1	AURKAIP1
PNCK	AUTS2
ACTBP1	AVIL
PPIAP43	AVPR1A
LINC01504	AXIN2
AC002401.4	AZIN1
AC011474.1	AZU1
IPO7P1	B2M
IMPA1P1	B3GALNT2
MYT1	B3GALTL
GABRB2	B3GAT2
AL592182.2	B3GNT2
BARHL1	B3GNT5
ADAM12	B4GALNT4
SPINK1	B4GALT1
TRIM51DP	B4GALT5
CCR5	BAG3
AC100849.2	BAI1
FAM20A	BANK1
ANKK1	BAZ1A
AL583856.1	BAZ2A
AC005476.1	BAZ2B
AC125616.1	BBS10
EEF1A1P38	BBS12
AC020571.1	BBS4
AC003071.1	BCAP29
CCDC89	BCAT1
PFN1P1	BCHE
LMNTD1	BCL10
PRB2	BCL11A
ANKRD20A5P	BCL2A1
SYT7	BCL2L11
RGS13	BCL2L13
AP001257.1	BCL3
LINC02151	BCL6
RPL5P4	BCL9
CYCSP55	BCL9L
MKRN9P	BCLAF1
CDH12	BCMO1
IGKV3-20	BCRP2
TEKT1	BDKRB2
AL031283.2	BDP1
SNCB	BEND3P3
RPL7P10	BET1
AC012213.1	BEX5
GALM	BFSP2
AC015911.4	BGLAP
IQCJ	BHLHA9
PCDHB1	BHLHE40
SLC30A3	BICC1
SNRPGP10	BICD1
HTR2A	BIN2
VDR	BIRC3
RGS7BP	BIRC7
PGDP1	BIVM-ERCC5
DYNC1I1	BLOC1S5
AC104849.1	BLOC1S6
VSTM2A-OT1	BLZF1
BTF3P10	BMI1
AC092958.1	BMP2K
SNAI2	BMP5
SLC16A4	BMPER
S1PR3	BMS1P1
GATA4	BMS1P2
ANXA5	BMS1P20
FABP5P2	BNIP2
SLC25A24	BNIP3L
UGT2B17	BNIP3P1
FTH1P11	BOD1L1
FRMPD2B	BORA
KCNJ3	BPGM
AC079296.1	BRCA2
S100A9	BRCC3
AC008013.3	BRD3
ACTG1P19	BRD4
ADAMTSL4	BRIP1
OLA1P2	BSCL2
LINC00520	BST1
AC055716.2	BTAF1
SNORD115-21	BTBD19
LINC01273	BTBD8
AC067956.1	BTC
SAA2	BTF3L4
LINC02296	BTF3L4P2
VNN2	BTG3
TMEM155	BTK
YWHAEP1	BTN1A1
CLCA3P	BTN2A3P
GAPDHP73	BTN3A1
CD274	BTN3A2
LINC01821	BTN3A3
AL096829.1	BUB1
AC104966.1	BUB1B
PPIAP49	BVES
AC064875.1	BX088651.1
SCGB1D2	BZW1
GCNT1	BZW1P2
CNTNAP5	C10orf118
FCRL1	C10orf12
RPL7P26	C10orf82
C3	C11orf30
BPIFB4	C11orf58
MSNP1	C11orf63
TMSB4XP8	C11orf70
RPL12P32	C11orf80
RPL34P18	C11orf82
OR51B5	C11orf83
LINC02389	C11orf86
AC022613.1	C11orf89
ATP5F1EP2	C12orf23
ISX-AS1	C12orf4
ICAM5	C12orf5
FBLN7	C12orf54
ANKRD34C	C12orf57
TUBA8	C14orf178
ALDOAP1	C14orf37
TRIM5	C14orf39
AC131902.2	C14orf80
RPS4XP21	C15orf41
PRRX2	C15orf48
SDC1	C16orf11
PLEK	C16orf87
AL020997.1	C16orf92
SCN3B	C17orf50
AC104129.1	C18orf25
AC009487.3	C18orf54
PKMP2	C19orf24
ADGRG7	C19orf33
CCL2	C19orf40
TMEM176B	C19orf55
PRSS3P4	C19orf60
AL035398.1	C19orf67
MIR486-1	C19orf77
FEZF1-AS1	C19orf80
AC025154.2	C1DP1
AC018410.1	C1GALT1
LINC02032	C1GALT1C1
MMP13	C1QL2
B3GNT5	C1QTNF4
ZNF488	C1R
DPP4	C1RL
GRM2	C1S
NEURL1-AS1	C1orf109
MT-TE	C1orf111
AC087499.4	C1orf112
OR51E1	C1orf131
EEF1A1P4	C1orf172
SYNC	C1orf220
KIAA0040	C1orf226
AL137792.1	C1orf233
CRISPLD1	C1orf86
RNF135	C1orf94
PPP1R16B	C20orf197
CA10	C20orf201
FABP7	C21orf128
COL6A3	C21orf2
SUB1P3	C21orf62
FBLN5	C21orf91
OR7E28P	C2CD4D
EREG	C2orf27B
GPNMB	C2orf43
GABRA5	C2orf49
AC053503.1	C2orf66
TMEM71	C2orf73
C11orf88	C2orf82
NPAS4	C3AR1
PTPRD-AS2	C3orf17
KCNE1B	C3orf38
SERBP1P5	C3orf52
RPL29P3	C3orf67
PNLDC1	C3orf70
PPIAP48	C4orf46
NEFL	C4orf48
FOXA2	C5
NTS	C5AR1
GAPDHP31	C5orf15
VDAC1P6	C5orf24
VIPR1	C5orf28
SP8	C5orf34
AL049651.2	C5orf51
BPIFB1	C5orf60
ASIC2	C6
CACYBPP2	C6orf120
AL139246.5	C6orf141
STIP1P3	C6orf211
CLIC4P3	C6orf62
ACTG1P11	C7orf25
LIPN	C7orf31
AC009474.2	C7orf55-LUC7L2
DDIT4L	C7orf57
CYCSP8	C7orf60
CPA4	C7orf63
CD200R1	C8G
RNF133	C8orf22
AC004386.1	C8orf37
EIF5AP4	C8orf4
RPS26P8	C8orf44-SGK3
AC007688.1	C8orf48
PHF24	C9orf16
AC078991.1	C9orf170
SLAMF9	C9orf24
LINC00900	C9orf64
AL355601.1	C9orf72
LINC01007	CA11
AC097713.1	CA12
FTH1P5	CA13
HABP2	CA2
SNRPEP5	CA3
ACTG1P9	CA4
AC092964.1	CA5A
ARL6IP1P3	CA7
TNNT2	CA9
CD302	CAAP1
CSF2RB	CABP1
TNFRSF9	CABP4
SYNGR1	CACHD1
NSG2	CACNA1H
TNFAIP8	CACNA1I
TEX26	CACNG3
TNNT1	CACNG5
ATP4A	CADM1
AC092155.1	CALB2
AC131902.1	CALCOCO2
GAPDHP14	CALCR
SLC44A3-AS1	CALCRL
AP000924.1	CALD1
AL451042.1	CALHM1
CRH	CALM2P2
PRDX2P1	CALU
SLAMF8	CALY
LINC02349	CAMK1G
RN7SL19P	CAMK2B
EVA1C	CAMK2D
LNCTAM34A	CAMK2N2
AL356479.1	CAMKK1
SRP9P1	CAMKV
EIF4A1P7	CAMSAP3
MDFIC	CAND1
AC093063.1	CANX
AL023802.1	CAP1
GSG1L2	CAPN5
YWHAQP6	CAPN6
AC109492.1	CAPS2
AC010729.1	CAPZA1
AJAP1	CAPZA2
NEGR1	CARD8
IL21-AS1	CARF
ACTBP11	CARTPT
SOCS2	CASC14
PPIAL4C	CASC15
AC092168.2	CASC5
ANPEP	CASC7
BEST4	CASD1
AC090281.1	CASK
GAPDHP58	CASP12
PPIAP31	CASP16
AC009053.3	CASP3
CAMK1G	CASP4
LY96	CASP5
MEOX1	CASP6
IGKV4-1	CASP7
GALNT9	CASP8
AL133387.1	CASS4
AC084809.2	CAST
PACSIN1	CAV1
AC017013.1	CAV2
AL451074.5	CBFB
FPR2	CBL
KLHDC7A	CBLB
TUBA4B	CBLL1
AL590666.2	CBLN2
LINC02036	CBX3
COX20P2	CBX3P2
IL1R2	CCAR1
ANXA2	CCDC109B
HMGA2	CCDC110
FAM180B	CCDC112
RS1	CCDC121
IGLV1-40	CCDC122
AL121932.1	CCDC132
TXLNB	CCDC14
AC093802.2	CCDC144B
TEAD2	CCDC144CP
AC011492.1	CCDC146
RGS4	CCDC15
AC010343.1	CCDC152
SCEL	CCDC154
NGEF	CCDC160
ORM1	CCDC169
AP005671.1	CCDC170
GJD2	CCDC173
CLEC7A	CCDC18
GIMAP2	CCDC39
DCN	CCDC41
ICAM3	CCDC43
AC026585.1	CCDC47
HFE	CCDC50
SEPT2P1	CCDC64B
UTS2	CCDC71L
MTHFD2P1	CCDC82
AC007953.1	CCDC85B
LBP	CCDC88A
MEDAG	CCDC88B
RHOV	CCDC89
AL133166.1	CCDC93
KLHDC8A	CCK
SEC61G	CCKBR
AC145676.1	CCL2
RPL9P32	CCL20
CDH18	CCL4L1
DEFA5	CCL8
RPL7AP7	CCNA2
AP000350.3	CCNB1
AL645929.1	CCNB2
GSAP	CCNE2
ARL11	CCNG2
FBXO40	CCNI2
GS1-24F4.2	CCNJ
LINC01497	CCNK
CHRNB3	CCNL1
ZNRF4	CCNT1
HK2P1	CCNT2
MMP2-AS1	CCP110
ALPK2	CCR1
FCN3	CCR2
SDCBPP3	CCR5
AC003684.1	CCS
MIR3681HG	CCSER2
RPSAP46	CCT6A
AC015468.3	CCT6P1
RACGAP1P	CCT7P2
AC136759.1	CCT8P1
PPIC	CD109
LINC02223	CD163
PTGER4	CD164
RUNX1	CD164L2
AC148477.7	CD177
SERBP1P6	CD1C
PYHIN1	CD200R1
AC111200.2	CD207
KCNS2	CD226
EGR4	CD248
RAB3A	CD274
AL117329.1	CD28
LINC02283	CD2AP
AL133465.1	CD300E
AC009779.3	CD302
TMC3	CD36
AP002840.2	CD38
TWSG1	CD4
LINC02016	CD40LG
AP003032.1	CD44
VDAC3P1	CD46
PYGL	CD47
ELOBP1	CD48
AC134026.1	CD5
RPS27P21	CD53
MIR4269	CD58
AC015936.2	CD69
LINC01894	CD70
KIRREL3-AS3	CD80
ANKRD30B	CD84
FAM198B	CD9
SRRM4	CD93
PKMP1	CDC27
CYP51A1P1	CDC42EP3
NPTX1	CDC42P6
FMO1	CDC42SE1
POSTN	CDC5L
AL442647.1	CDC6
LINC02200	CDC7
TRBV6-5	CDC73
TRAT1	CDCA2
LINC01511	CDCA7
STAC	CDCA7L
AGMO	CDCA8
VAMP8	CDCP1
SBK3	CDH11
TTC12	CDH19
RPS7P4	CDH2
AC112191.2	CDH5
AC004801.1	CDH6
C5orf67	CDHR4
U82695.1	CDHR5
CYP4F22	CDK1
PROKR2	CDK15
VDAC1P5	CDK2
MYCBPAP	CDK2AP2P2
OSTCP2	CDK6
GDF15	CDKN2AIP
RPS3AP26	CDKN2B
AL954650.1	CDKN2C
CIITA	CDKN3
PA2G4P4	CDON
ATP6V0E1P2	CDR1
YBX3P1	CDV3
BTBD17	CEBPG
ATP5MDP1	CELF1
AL158850.1	CELSR1
IL10	CEMP1
LINC01494	CEND1
RPL12P4	CENPBD1
AC034207.1	CENPC
PLCH2	CENPE
AC131902.3	CENPF
COL8A2	CENPI
APCDD1L-DT	CENPJ
CD8B	CENPK
GAPDHP60	CENPL
AP000866.5	CENPN
AC010904.1	CENPQ
ITPKA	CEP135
ZCCHC12	CEP152
HERC5	CEP170
MAN1A2P1	CEP170P1
ZDHHC22	CEP290
GAD2	CEP41
OBSCN-AS1	CEP44
KCNA4	CEP55
AC009078.1	CEP57
FTH1P16	CEP76
TIMM8AP1	CEP97
AC013404.1	CEPT1
FLJ22447	CERKL
ABCA13	CERS2
AC068533.2	CERS4
AL023775.1	CERS6-AS1
SIGLEC9	CES4A
COL6A5	CFC1
AL357632.1	CFH
ATCAY	CFI
PPIAP15	CGGBP1
CCL26	CHCHD10
RPS11P7	CHCHD5
APOH	CHD1
LINC02192	CHD5
AC097059.2	CHD7
LGALS3	CHGA
AC026797.1	CHI3L1
AC078788.1	CHIC2
AL034379.1	CHL1
AL590135.1	CHML
KCNAB2	CHMP2B
AGTR1	CHODL
PPIAP1	CHORDC1
CXCR3	CHRDL1
AC010409.2	CHRM1
IGHV4-34	CHRNA1
ATP5MGL	CHRNA2
TTC9B	CHRNA9
LINC01571	CHST11
CCR7	CHST14
IL4I1	CHST15
AL354714.2	CHST2
FGF7	CHST9
AL359182.2	CHSY1
ELFN2	CHUK
TMEM246	CHURC1-FNTB
LGALS17A	CIAO1
AC098613.1	CICP14
AC007614.1	CIDEA
AC124312.2	CISH
SERTM1	CKAP2
TRIM38	CKAP2L
PLA2G2D	CKAP5
RPS23P8	CKB
XRCC6P2	CKMT1A
GAPDHP45	CKMT1B
RNASE6	CLASP2
CDK7P1	CLCF1
LINC01346	CLCN3
RPL9P18	CLCN5
AL451164.1	CLDN1
GPR82	CLDN12
GYG1P1	CLDN22
AC079210.1	CLDND2
AP003097.1	CLEC12A
ADGRE5	CLEC12B
KRTAP5-AS1	CLEC2D
AC093698.1	CLEC2L
LINC00861	CLEC3B
TFCP2L1	CLEC4G
AC104407.1	CLEC4GP1
AL137028.1	CLEC5A
GSDMD	CLEC7A
CAP1P2	CLIC2
LINC02110	CLIC4
MIR124-2HG	CLIC5
HIPK4	CLINT1
AC025263.1	CLIP1
PPIAP75	CLMP
HS3ST3B1	CLOCK
AL356000.1	CLPX
HAUS1P1	CLSPN
PCAT4	CMAHP
PKMP4	CMPK1
HORMAD2	CMPK2
AL356124.1	CMTM1
AL109810.2	CMTM6
AC093827.2	CMTR2
AL121748.2	CMYA5
AL390728.1	CNGA3
MIR7-3HG	CNKSR3
XRCC6P4	CNN2
AC135584.1	CNN3
AC083863.1	CNOT11
AL035252.2	CNOT4
ADAM19	CNOT6
MFAP4	CNOT6LP1
CER1	CNOT7
LINC00507	CNR1
RBP4	CNTF
CKS1BP1	CNTLN
ELF5	CNTN1
OR2L13	CNTRL
ARPC3P1	COBLL1
RPL10AP1	COG5
NEFH	COG6
IGKV1-5	COL11A1
ENC1	COL12A1
AC139769.2	COL13A1
STRCP1	COL14A1
VAV3	COL15A1
AC015908.2	COL17A1
CPA1	COL18A1-AS1
LYPD8	COL1A1
CISTR	COL1A2
AL080273.1	COL20A1
AC108463.2	COL21A1
PPIAP80	COL27A1
AL606495.1	COL28A1
AP003351.1	COL3A1
ELK2BP	COL4A1
AC005682.1	COL4A2
AC105245.1	COL4A3
RPL5P17	COL4A6
TLX1	COL5A1
AC092335.1	COL5A2
PRKCG	COL6A2
TGFB2-AS1	COL6A3
AF201337.1	COL7A1
RAC2	COL8A2
CCL20	COLEC12
LHX5	COLGALT1
TMEM132D	COMMD10
CNTNAP2	COMMD2
RTN4R	COMMD8
MR1	COMTD1
TRBV28	COPA
PDGFD	COPB1
YWHAEP7	COPB2
LINC02446	COPS2
WIF1	CORO1C
HORMAD2-AS1	CORO6
CST7	CORT
CASP6	COX10-AS1
DLGAP2	COX4I1
NLRP9P1	COX4I2
PRAL	COX6B2
KLHL4	COX7A1
RNU6-554P	CP
RPL31P49	CPA4
EFHC2	CPA6
AC087627.1	CPD
PTPRC	CPEB2
PCP4L1	CPEB4
SLC47A2	CPLX2
SERBP1P1	CPLX3
HOOK1	CPM
AL122019.1	CPNE3
AC002480.2	CPNE6
PRND	CPNE7
AL158050.1	CPNE9
RPL32P31	CPS1
RPS7P8	CPSF7
ULBP3	CPZ
KRT18P55	CR1
IGHV3-15	CRB2
AC005832.2	CREB1
TRPC5	CREB5
IL31RA	CREBZF
FCAMR	CRH
TRBV19	CRHR1
AC023301.1	CRIP2
BMP2	CRISPLD1
CD70	CROT
RHOQP3	CRTAP
MAP3K9	CRY1
SQOR	CRYBA2
AC021218.1	CRYBB3
CFL1P4	CRYGD
TMEM176A	CRYGN
AC024563.1	CRYM
AC090058.1	CRYZ
AC005832.4	CRYZP1
BX324167.2	CSDE1
TCIM	CSF1
SERPINE1	CSF2RB
RHOH	CSGALNACT2
AC239600.2	CSMD2
COLEC11	CSMD3
LYPLA1P3	CSNK1A1
GRIN2A	CSNK2A1
ZFPM2-AS1	CSNK2A3
SULF1	CSNK2B-LY6G5B-1181
ACOT12	CSPG4P13
CPLX2	CSPG4P5
PLPPR3	CSPP1
AL359704.1	CSTA
CXCR2P1	CSTF2
AL157400.2	CTA-212D2.2
LRFN5	CTA-221G9.11
KCNJ15	CTA-223H9.9
LINC01943	CTA-253N17.1
NCF1C	CTA-268H5.14
MT-TW	CTA-363E19.2
RPS20P10	CTA-363E6.6
AC019129.1	CTA-363E6.7
AC015961.1	CTAG1A
SPAG17	CTAGE4
TRGV5	CTAGE7P
CFAP47	CTB-113I20.2
CDC42P5	CTB-118N6.2
LINC01843	CTB-129O4.1
CRHR1	CTB-12O2.1
AL031658.1	CTB-131K11.1
ABCG8	CTB-167B5.2
JPH3	CTB-191K22.5
MYOF	CTB-1I21.1
CLIC1P1	CTB-31O20.3
GPR148	CTB-43P18.1
GLRX3P2	CTB-50E14.5
TGIF1	CTB-60E11.4
RPL23AP78	CTB-61M7.2
AL157713.1	CTB-78F1.1
C1orf87	CTB-96E2.3
SECTM1	CTBP1-AS2
ITIH1	CTBP2
RBBP4P5	CTBS
AC015911.1	CTC-241F20.3
MMEL1	CTC-250I14.6
KRT222	CTC-255N20.1
CD1A	CTC-260E6.10
SPCS2P1	CTC-273B12.6
CALM2P1	CTC-281F24.1
NACAP2	CTC-325H20.2
CATSPERB	CTC-325H20.7
ANTXR2	CTC-338M12.5
LINC00605	CTC-349C3.1
RPL34P26	CTC-350I8.1
INSRR	CTC-365E16.1
ATP5MGP3	CTC-425F1.4
CISH	CTC-429P9.2
AC243964.2	CTC-429P9.4
AL118505.1	CTC-429P9.5
SSTR5	CTC-458G6.2
FAM155A	CTC-458I2.2
TRIM22	CTC-459I6.1
AL591846.2	CTC-462L7.1
AL162582.1	CTC-471F3.5
RPL10P1	CTC-471J1.10
CLEC10A	CTC-479C5.10
AC069236.1	CTC-479C5.17
CD3D	CTC-487M23.5
AC134312.3	CTC-487M23.8
AC008708.2	CTC-490E21.10
ITK	CTC-498J12.1
AC060809.1	CTC-498M16.2
MYADML2	CTC-523E23.1
AC106872.5	CTC-523E23.8
MT1DP	CTD-2006C1.12
WNT1	CTD-2008A1.2
HTR5A	CTD-2012K14.6
SLC22A10	CTD-2013N17.1
AL355512.1	CTD-2013N24.2
CACNA1A	CTD-2017C7.2
AC145207.1	CTD-2023N9.3
SLC26A8	CTD-2026K11.1
DNM1P51	CTD-2044J15.2
CLDN23	CTD-2050B12.2
UBBP2	CTD-2083E4.4
CXCL8	CTD-2083E4.6
NDUFB9P2	CTD-2126E3.4
AC004147.4	CTD-2127H9.1
MOGAT2	CTD-2135D7.5
RPL5P3	CTD-2154I11.2
RPL18P11	CTD-2170G1.2
RPS15AP38	CTD-2171N6.1
AP001972.3	CTD-2173L22.4
RPL36AP13	CTD-2196E14.4
FGFBP2	CTD-2203K17.1
GJA1	CTD-2210P15.2
RPL34P1	CTD-2210P24.4
AC127502.2	CTD-2228A4.1
AC006262.1	CTD-2235C13.1
LINC02207	CTD-2235C13.3
TRBV2	CTD-2256P15.4
POTEKP	CTD-2260A17.1
AOX1	CTD-2284J15.1
TNFRSF1A	CTD-2291D10.4
IDSP1	CTD-2292P10.4
TRBV29-1	CTD-2325M2.1
LINC00898	CTD-2331H12.5
AC090825.1	CTD-2334D19.1
RPL5P1	CTD-2353F22.1
MCHR2	CTD-2368P22.1
AC108114.1	CTD-2369P2.12
NR2F2-AS1	CTD-2369P2.2
HRH3	CTD-2369P2.4
VCX3B	CTD-2396E7.10
CXCL11	CTD-2396E7.9
ZNF209P	CTD-2410N18.5
B3GALT5-AS1	CTD-2514K5.4
AL391987.4	CTD-2515A14.1
AC135068.6	CTD-2521M24.9
Z94160.1	CTD-2527I21.4
PKMP5	CTD-2530H12.8
ECM2	CTD-2530N21.4
JHY	CTD-2534I21.8
AC008760.2	CTD-2537I9.12
HMGN2P4	CTD-2540B15.11
AC104339.1	CTD-2540B15.13
CDHR1	CTD-2541J13.1
AC025062.1	CTD-2541J13.2
HR	CTD-2541M15.1
SPATA31C1	CTD-2542C24.2
MAP7D2	CTD-2542L18.1
LINC01623	CTD-2544H17.2
RPL12P6	CTD-2545M3.8
AC007495.2	CTD-2554C21.1
FAM201A	CTD-2554C21.2
SCIN	CTD-2555O16.2
PCLO	CTD-2561B21.7
CRYM	CTD-2561J22.2
KRT75	CTD-2562J17.7
HOTAIR	CTD-2583A14.10
DYNLL1P2	CTD-2611O12.6
COL8A1	CTD-2623N2.3
NHP2P1	CTD-2636A23.2
LINC01123	CTD-2647L4.4
PITPNM3	CTD-2647L4.5
HLA-DRA	CTD-2651B20.4
LINC02254	CTD-3049M7.1
PGC	CTD-3092A11.2
VEGFA	CTD-3099C6.9
LINC01780	CTD-3105H18.8
GBP1P1	CTD-3128G10.6
AVIL	CTD-3193O13.1
AP001476.1	CTD-3193O13.9
IGLV3-21	CTD-3199J23.6
APOBEC3A	CTD-3234P18.2
AC006483.1	CTDSP2
TLK1P1	CTDSPL2
AL133163.3	CTGF
HLA-DQB1-AS1	CTH
SLC6A17	CTHRC1
CD69	CTIF
PLEKHG4B	CTNNB1
AC068491.4	CTNND1
NKX2-5	CTNND2
SIT1	CTR9
CA2	CTRC
AP001107.5	CTSK
BCYRN1	CTSO
TPTE2P6	CTSS
LOXL1	CTTNBP2
GREM2	CTTNBP2NL
VNN1	CTXN1
FCGR1CP	CTXN3
CALM2P3	CUBN
LINC02274	CUL4A
PEBP1P2	CUL4B
RXFP1	CUL9
MAPK8IP2	CWC22
TTC4P1	CWF19L2
PPIAP47	CX3CR1
GAPDHP69	CXCL1
BRSK2	CXCL10
AC005165.1	CXCL11
GLT1D1	CXCL13
WASF4P	CXCL3
AC099560.2	CXCL5
AC092720.2	CXCL6
GLIPR1	CXCL9
LINC01270	CXCR2
CCDC58P3	CXCR2P1
ISCA1P4	CXCR4
DPP10-AS1	CXXC11
CXCL13	CXorf21
AC025048.6	CXorf22
AC009902.2	CXorf24
NAPB	CXorf38
RPS5P3	CXorf57
GZMB	CXorf58
C1QL2	CYB5R4
BDKRB1	CYB5RL
AC138305.3	CYBB
KCNG3	CYBRD1
FDPSP5	CYCS
CACNA1E	CYFIP1
AC124248.1	CYFIP2
TVP23CP2	CYP17A1
EMP1	CYP17A1-AS1
SLFN12	CYP20A1
MTUS2	CYP27B1
ARL9	CYP2D7P1
FAM110C	CYP2F1
SEC22B3	CYP2U1
HGF	CYP39A1
BANK1	CYP46A1
CD44	CYP4A11
KCNA1	CYP4F29P
BTF3P8	CYP4F35P
LINC01765	CYP4Z1
CD74	CYP51P2
MICB	CYP7B1
AC003035.2	CYR61
CMYA5	CYSLTR1
CASC8	CYSLTR2
KRT2	CYTIP
PTPN7	CYTL1
RPA2P2	CYYR1
ALOX15P1	DAAM1
SHOX2	DAAM2
AL162457.2	DAB2
LDHAP4	DACT1
TRPC5OS	DAG1
AC100872.1	DAPP1
BCAT1	DARS
BTF3P7	DARS2
TUNAR	DBF4
HLA-DPB1	DBR1
KCNK5	DBT
AC005532.1	DCAF12
AC007656.1	DCAF13
PAX2	DCAF16
AC046168.2	DCAF17
RPL30P4	DCAF4L1
AC090877.2	DCAF5
EIF4EP5	DCAF7
GABRA1	DCBLD1
AC004921.1	DCBLD2
AP005431.1	DCC
LINC00599	DCK
FSTL1	DCLK1
LINC02550	DCLRE1A
FAM19A3	DCLRE1B
RPL17P33	DCN
PLIN2	DCP1A
AP006587.1	DCT
AL513175.2	DCTD
AC118754.1	DCTN1
SHANK2	DCUN1D1
EPSTI1	DCX
AP000942.1	DDIT4L
ESR2	DDN
KDELC2	DDR1
LOXL2	DDR2
AC069218.1	DDX18
AC004066.2	DDX20
AC055874.1	DDX21
IGLV2-23	DDX3X
CLEC4GP1	DDX3Y
IGHV1-46	DDX46
HSPE1P6	DDX5
AC016716.1	DDX52
AL139246.4	DDX58
GPR183	DDX6
KCNN1	DDX60
SLC8A3	DDX60L
AC103681.2	DEAF1
DDN	DEGS1
IFITM3	DEGS2
LINC01721	DEK
TP63	DENND4C
NACA2	DEPDC1
PNKDP1	DEPDC1B
VSTM1	DESI2
FZD6	DFNA5
HSPE1P5	DGCR10
VIM	DGCR6
AC104137.1	DGKZ
HGD	DHFR
PPIAP40	DHFRL1
CHRM1	DHFRP1
MTTP	DHX29
HOPX	DHX36
AC005550.2	DHX40
IGFBP5	DHX40P1
AC113143.1	DICER1
PPP1R1C	DIEXF
GPRC5A	DIMT1
DMP1	DIP2B
C1orf143	DIRAS3
GRM4	DIS3
AL049869.1	DIS3L
GAPDHP40	DISP2
CLEC12A	DKC1
DNAH9	DKFZP779J2370
UBE2D3P1	DKK1
LINC00887	DLAT
AL008726.1	DLD
LRTM2	DLEU2L
SCNN1A	DLEU7-AS1
GGACT	DLG1-AS1
PGCP1	DLG5
GLRA3	DLG5-AS1
DNAJB1P1	DLGAP1-AS4
AC009084.1	DLGAP3
WDR82P2	DLGAP5
IGFL1P1	DLX2
ACTL6B	DMD
GJA1P1	DMRTA2
TECTB	DMTF1
LINC01393	DNAAF1
ALDOAP2	DNAH17-AS1
MIR3609	DNAJB1
AC114964.1	DNAJB14
AC009139.1	DNAJB4
LCN9	DNAJB9
SNX22	DNAJC10
AC097713.2	DNAJC13
CXCL10	DNAJC14
PDCL2P2	DNAJC15
AL021395.1	DNAJC21
FAM181A	DNAJC24
RBMX2P5	DNAJC27-AS1
HBE1	DNAJC3
DLK1	DNAJC5B
NPM2	DNAJC5G
LINC01671	DNAJC9-AS1
AL603766.1	DNAL1
RARRES3	DNASE1L2
GBP3	DNLZ
PHBP21	DNMBP
AC020658.1	DNMT3B
RAC1P4	DOC2A
LINC02346	DOC2GP
AC140481.1	DOCK10
FKBP9P1	DOCK11
RPL5P5	DOCK4
KRT83	DOCK7
AC099789.1	DOCK8
AC243829.1	DOK5
CFL1P3	DOPEY1
AC004057.1	DOPEY2
BCAS2P2	DPAGT1
AMER3	DPH3
PDCD5P1	DPH3P1
LINC01299	DPH6
FAM163A	DPP4
AC009362.1	DPP7
FASLG	DPP8
IGF2BP1	DPY19L1
AP003071.2	DPY19L2P2
SH2D2A	DPY19L2P4
AL133264.2	DPY19L3
AC021683.1	DPY19L4
LINC02196	DPYD
RPS7P7	DPYSL3
AC135279.2	DR1
AL583722.3	DRAM2
SBK2	DRD4
HOXA4	DRD5
AC138625.1	DRD5P2
AC022968.1	DSC2
AC015908.5	DSE
KCNH3	DSEL
AL390755.1	DSG2
AC091078.3	DSTNP1
MILR1	DTD2
AL022718.1	DTHD1
DEFB134	DTL
PLAUR	DTNA
GPR174	DTNB
SYP	DTWD1
MTND4LP30	DTWD2
TMEM150B	DTX3L
OPTC	DUS4L
IKZF3	DUSP1
AC009487.2	DUSP10
GDAP1L1	DUSP13
MPZL2	DUSP15
KCNK3	DUSP16
ARPP21	DUSP18
AL357060.1	DUSP6
RTP5	DUSP8P2
SP140L	DYNC1I2
AL031587.1	DYNC1I2P1
AP005242.4	DYNC1LI2
SLC9C2	DYRK1A
AL390778.2	DYRK3
G0S2	DYX1C1
POLR2F	E2F3
AC099548.2	E2F5
LRRC17	E2F6
DNAAF3	E2F7
SPON2	E2F8
TRGV7	EAF1
RPL37AP8	EBAG9P1
RPL13AP23	EBF1
RPS2P6	EBF2
CELF3	EBF3
C6orf15	ECE1
FBXO17	ECM2
AL078596.1	ECSIT
C7	ECT2
COL28A1	EDA2R
PRRG3	EDEM1
THSD4-AS1	EDF1
AL512633.1	EDNRA
KCNJ4	EDNRB
PSPHP1	EEA1
SLC17A3	EEF1A1P6
ITPRID1	EEF1A2
AC110285.3	EEF1D
RBBP8NL	EEF1DP1
SMPX	EEF1DP2
AC139491.1	EFCAB13
PHYHIP	EFCAB14
FAUP1	EFCAB7
CXCL3	EFEMP1
FTLP17	EFHC2
EEF1A1P26	EFNB2
HES2	EFR3B
FAM19A1	EGFL6
KLK7	EGFL7
EMP3	EGFLAM
AC027237.3	EGFR
FOXA3	EGLN1
AL139240.1	EGLN2
RHO	EGR1
CPNE7	EGR2
CRHR2	EGR4
KCNMB1	EHBP1
CTSS	EHBP1L1
AC079944.1	EHD4
RN7SL417P	EHF
OPN4	EHHADH
LINC02339	EIF1AXP1
PRSS3	EIF2AK1
AP003123.1	EIF2AK2
TRGV3	EIF2AK3
AL122020.1	EIF2S1
AC015936.1	EIF2S3
FBXO39	EIF3A
RPS4XP2	EIF3C
RPL18AP15	EIF3EP1
ALOX5	EIF3J
CACNA2D3	EIF3L
AC117500.3	EIF4B
SLC38A8	EIF4E
CLIC4P1	EIF4E1B
CNTNAP3B	EIF4G2
TMEM210	EIF4G3
TRDC	EIF4HP1
KCNAB1	EIF5
OASL	ELAVL1
TCTEX1D4	ELAVL3
GGT8P	ELF1
RPL30P14	ELF4
PSMA6P2	ELK3
PPIAP16	ELK4
GALNT17	ELL2
ME2P1	ELMSAN1
AC129492.6	ELOVL2
DSCAML1	ELOVL2-AS1
AC116049.1	ELOVL5
VWA7	ELTD1
LINC01476	EML4
GLULP4	EMR1
PRDM13	EMR2
LINC01233	EMR4P
KYNU	EMX1
TNFAIP6	EN1
AC093503.3	ENAH
RPS4XP8	ENHO
EXTL1	ENKUR
AC107918.3	ENOX1-AS1
PMS2P2	ENOX2
FNDC3B	ENPEP
HSPD1P1	ENPP4
HAR1B	ENPP7
HLA-DRB1	ENTPD1-AS1
USP30-AS1	ENTPD4
CDK5R2	ENTPD7
JPH4	EOGT
AC010608.2	EP300
C16orf54	EPB41
RPS10P27	EPB41L2
SOHLH1	EPB41L5
RPRML	EPC2
GBA3	EPHA10
AC036164.1	EPHA2
LINC01331	EPHA3
CAPN6	EPHA8
SCGN	EPHB6
HOTAIRM1	EPM2AIP1
TNK2	EPN3
PHLDA2	EPS8
LINC01106	ERAP1
NAMPT	ERBB2IP
AC061975.5	ERCC6-PGBD3
AC023043.1	ERCC6L
KRT18	ERCC6L2
UNC5A	EREG
GFY	ERG
CHI3L1	ERGIC1
LINC01587	ERGIC2
SLC25A5P7	ERI1
IL7R	ERI2
CES1P1	ERICH1-AS1
TNFSF11	ERLIN1
CD96	ERLIN2
ADAMDEC1	ERO1L
AC084117.1	ERP27
SLC40A1	ERP44
RPS10P16	ERRFI1
S100A12	ERV3-1
RPS4XP1	ERVFRD-1
AL160191.1	ESCO2
TPI1P1	ESF1
AC093895.1	ESM1
SYNPR	ETAA1
PABPC1L2B	ETF1
RPL18P13	ETFB
SRP14P1	ETS1
CCL22	ETV1
PTGS1	ETV3
AC087667.1	ETV6
AL135999.2	EVA1A
DKKL1	EVC2
SAA1	EVI2B
AL354919.2	EVPL
MALL	EXD3
AC104563.1	EXO1
MIR770	EXOC5
RPSAP12	EXOG
CD300LB	EXOSC4
RDH5	EXT1
PITX2	EXT2
AP001636.1	EXTL2
SDHDP2	EXTL3-AS1
C7orf57	EYA2
RSPH4A	EYA4
CYP4F3	EZH2
AC103858.2	F12
GLS2	F13A1
RASAL1	F2
TUFMP1	F2R
AP002991.1	F2RL1
MT-TR	F2RL2
DGKK	F3
RPEL1	FAAH
LINC02384	FABP1
AC078850.1	FABP5P7
CCDC194	FABP6
AL354719.2	FADS6
PDPN	FAF2
GZMA	FAHD2CP
AL596275.1	FAIM3
LOXL4	FAM106B
AL365204.1	FAM111A
SSTR1	FAM111B
GABRR1	FAM114A1
LY86-AS1	FAM115A
EPN3	FAM115B
AC007686.1	FAM115C
CLCF1	FAM115D
HNRNPA1P52	FAM122B
AC090826.1	FAM124B
AC008677.1	FAM126A
SLC35D3	FAM129A
PAK3	FAM131C
GPR52	FAM132A
NPBWR1	FAM133B
U40455.1	FAM133DP
OSMR	FAM138B
ZIC5	FAM153A
C11orf87	FAM161A
RANP1	FAM167B
AL359091.1	FAM168B
ANKRD55	FAM171B
SUCNR1	FAM172A
ARL6IP1P2	FAM173A
ENTHD1	FAM173B
KCNQ2	FAM174B
SOCS3	FAM175A
PHEX	FAM175B
FTH1P10	FAM180A
AGXT2	FAM181A-AS1
LINC01168	FAM182B
CPNE9	FAM184B
KRT80	FAM187B
LINC01164	FAM194B
RPS7P15	FAM195A
COX7CP1	FAM196A
ESPNL	FAM196B
AC096664.2	FAM198B
AC007160.1	FAM199X
NNMT	FAM206A
CD58	FAM208A
AC002504.1	FAM210A
AC036111.1	FAM210B
AL136090.1	FAM218A
AC055717.1	FAM21C
ADAM29	FAM222B
CREG2	FAM225A
AC010754.1	FAM225B
RAB3B	FAM26E
SLC17A1	FAM27D1
FAM114A1	FAM35DP
SLPI	FAM3C
SYT2	FAM3C2
P3H2	FAM46A
GABRD	FAM60A
RPL41P2	FAM65C
RPL10AP2	FAM72D
AL591501.1	FAM76B
DNAJC5G	FAM83D
SYNGR3	FAM83F
ATP5PBP5	FAM86B2
PPIAP87	FAM87B
SERPINH1	FAM8A1
VN1R85P	FAM90A13P
KCNU1	FAM91A1
PCDHA5	FAM92A1P1
AC018641.1	FAM98A
RPS10P28	FAN1
LINC02015	FANCF
AL158201.1	FAR1
AL049594.1	FAS
FGF17	FASTK
INSM2	FASTKD2
HSPA8P9	FASTKD3
AL022329.1	FASTKD5
RIBC2	FAT1
HSPA9P1	FAT4
CNTN4-AS2	FATE1
LINC02138	FBLIM1
KRT8P30	FBLN5
STXBP5L	FBN1
AC007998.3	FBXL15
LEP	FBXL19-AS1
AL133415.1	FBXL3
OSTCP4	FBXL5
SPRN	FBXO11
GRIN2B	FBXO2
SH2D4A	FBXO21
CELSR1	FBXO22
RPL38P4	FBXO28
ETV7	FBXO30
ARPC3P5	FBXO36
TWIST2	FBXO39
LINC02126	FBXO40
RPS27AP3	FBXO5
AC087477.6	FBXO8
SLC12A5	FBXO9
AC113346.1	FBXW11
AL121871.1	FBXW11P1
GZMK	FBXW2
AC096915.1	FBXW8
OAS3	FCER1A
AC096537.1	FCER1G
CACNG8	FCER2
AL137786.1	FCF1
RPS3AP15	FCGR2A
MFSD4A	FCGR2B
ULBP1	FCGR2C
IL13RA2	FCGR3A
AL512329.2	FCHO2
AC073869.2	FCHSD2
ATP5MC2P4	FECH
MATK	FEM1C
EMILIN1	FERMT2
TSLP	FERP1
GAPDHP65	FEZF1-AS1
CFAP161	FGD5-AS1
G6PC2	FGF1
MMP7	FGF13-AS1
TMEM154	FGF14-IT1
CALHM1	FGF17
OR10AB1P	FGF2
TWIST1	FGF22
P2RX6	FGF7
HLA-DMB	FGF8
AC025181.1	FGFR1
PRRT1	FGFR1OP
KLK5	FGFR1OP2
AC107954.1	FGGY
SPINK8	FGL2
FAM177B	FHL1
FAS	FHL5
AC023512.1	FIBIN
AC018371.2	FIGN
CATSPER1	FIGNL1
LGALS7B	FILIP1
ABLIM2	FILIP1L
ANKUB1	FIS1
CHST6	FKBP14
SYCE1	FKBP15
OLFML2B	FKBP5
SLC11A1	FKBP7
KCNV1	FKBP9
RNU1-138P	FKBP9L
CACNA1B	FKSG62
AL139142.1	FKTN
GAPDHP68	FLI1
HOXA3	FLJ20306
AL031429.2	FLNC
CEND1	FLRT3
CDC20B	FLT1
PRKCZ	FMO2
NIPSNAP2	FMO3
AL512329.1	FMO4
KCNK9	FMO5
PLS3	FMOD
GPR179	FN1
AC130364.1	FNBP1L
BX640514.2	FNBP1P1
BX324167.1	FNBP4
PRSS48	FNDC3A
ERHP1	FNDC3B
BAALC-AS1	FNIP2
AF106564.1	FOS
AC105250.1	FOSL1
AC110491.1	FOSL1P1
LINC02552	FOSL2
HNRNPUP1	FOXC1
AL138899.2	FOXE3
AP005264.3	FOXF1
IL6	FOXH1
AL391219.1	FOXM1
RPS26P35	FOXN2
MAP1LC3BP1	FOXN3
AL355607.2	FOXO1
S100A16	FPGT
AC097641.1	FPGT-TNNI3K
ADAMTS3	FPR1
DYNLL1P7	FPR2
LDHAP5	FPR3
EIF1P3	FRA10AC1
CNTN6	FREM2
FTH1P2	FRMD5
TBR1	FRMD6
MYL12AP1	FRMPD3
MCTP2	FRRS1
EIF4EP2	FRS2
AC024610.2	FRZB
RAPGEFL1	FSBP
FAM183A	FSD1L
AL353151.1	FSTL1
LYPLA2P2	FTCD
SCN2A	FTO
SLITRK1	FUBP3
AC096533.1	FUCA2
AC023762.1	FUT1
LINC00601	FXYD1
AC243960.2	FXYD4
TARID	FXYD7
MMP1	FYB
CHCHD2P8	FYTTD1
SNAP91	FZD1
LINC01987	FZD3
AK5	FZD5
AC108215.1	FZD6
ACTBP2	FZD7
HOXA5	G0S2
SLIT1	G2E3
CALB1	G3BP1
HSPE1P8	G3BP2
GPR83	GAB1
SELENOWP1	GAB2
AL021578.1	GABPA
HILPDA	GABPB1
RPS2P28	GABPB1-AS1
IQSEC3	GABRD
THBS4	GABRE
TOM1L1	GABRG3
DIRAS2	GABRR2
AC025580.1	GABRR3
GAPDHP44	GADD45A
RNU4-29P	GADD45G
C10orf105	GADD45GIP1
AC004817.1	GALC
GLYATL1P2	GALNT1
ARSF	GALNT15
PCOLCE	GALNT2
CFAP54	GALNT3
AC097059.1	GALNT4
SMPD3	GALNT5
RPL15P14	GALNT7
UNC13C	GALNT8
UMODL1-AS1	GALNT9
APOL1	GALNTL5
MCUB	GALR1
RPS26P6	GALR2
AP000695.1	GALR3
AL353597.2	GAMT
PDZD7	GANAB
AP001628.2	GANC
AC092017.2	GAPDHP61
LINC02489	GAPT
OSMR-AS1	GAS1
MYBPH	GAS2L3
IBSP	GATA2
ZNF98	GATAD1
ICAM1	GATAD2A
SV2B	GATC
HIST3H2BA	GATM
COL4A2	GATSL2
STAP1	GATSL3
CHST4	GBA
AC015722.2	GBAS
IGHV3-74	GBE1
GFOD1-AS1	GBP1
SERPINB1	GBP1P1
IGHG4	GBP2
HOXD13	GBP3
ANKRD45	GBP5
DCDC2	GBP6
ANKRD36BP2	GCA
PNMA3	GCC2
C9orf64	GCLC
CA7	GCLM
IGLV1-44	GCNT1
AC092903.1	GCOM1
PTPRR	GCSAM
FOXD4L6	GCSHP5
AC009319.1	GDA
IL12B	GDAP1L1
ATP6V0A4	GDF1
RPS4XP13	GDF15
CD177P1	GDPD1
AC100757.1	GEM
ISG20	GEMIN5
MAB21L2	GEN1
CDH8	GFM1
AC004988.1	GFPT1
AC073861.1	GFPT2
LINC02048	GGTA2P
AC006058.4	GIMAP2
[truncated: 4,112 more rows]
