# Supplementary material for: TANK shapes an immunosuppressive microenvironment and predicts prognosis and therapeutic response in glioma
Source: Front Immunol. 2023 May 5;14:1138203. doi: 10.3389/fimmu.2023.1138203 (PMC10196049; doi:10.3389/fimmu.2023.1138203)
Supplement: Supplementary Table 3 — 299 TANK-associated DEGs significantly associated with prognosis. [file Table_3.xlsx]

## Sheet: Sheet1
ID	futime	fustat	ASPN	CD163	CA9	FUCA2	HRH1	PRSS23	BCL3	SPOCD1	LAMC1	AEBP1	SHC1	COL12A1	GPR171	KCNE4	CP	C21orf62	ITGBL1	ADM	PDGFRL	NSUN7	CA12	CD93	SPRY1	PTPN22	APOBEC3C	GPR84	MXRA5	TLR2	CYBB	EFEMP1	TREM1	CTBS	PTX3	IL7	TNFSF14	S100A11	TRIM6	PARP15	TLR7	ADAM12	CCR5	SNAI2	SLC25A24	CD274	GCNT1	TRIM5	PLEK
TCGA-19-5960	0.458333	0	0.148581	2.52313	0.307166	15.9384	42.3367	0.814178	1.31306	0.250806	26.394	170.567	11.9922	0.343187	0.0674477	0.833502	1.27684	0.939582	0.780622	4.83925	0.512789	1.39158	2.70991	1.28096	7.12596	0.125422	2.08143	0.154901	0.249737	1.10182	5.85827	33.1676	0.098861	1.85168	7.45727	0.195562	0.0738022	40.0369	0.172884	0.0657138	0.905799	0.185603	0.385619	5.57602	0.782711	1.54058	0.154774	1.64145	2.01412
TCGA-32-4213	0.991667	0	4.19193	71.3063	12.1803	21.6035	8.85533	14.7223	8.73649	10.3192	21.2522	81.6255	24.5382	1.56902	0.130707	20.6092	8.82413	12.3488	0.478521	16.8367	2.50592	0.607512	15.6192	23.7325	10.1009	0.648575	25.595	1.96372	9.39201	11.4696	24.1675	44.4656	3.10266	3.95071	26.4789	1.46447	0.20187	225.45	0.349319	0.0427261	5.45091	3.86654	2.63118	8.9471	3.84429	0.969465	1.1784	5.0318	13.0022
TCGA-S9-A6TY	2.64722	0	0.203815	0.482403	0.230946	1.96618	1.52218	0.391199	1.05072	0.198635	2.84804	0.972848	7.64235	0.351104	0.0111185	1.28517	0.32864	7.33667	0.008772	0.856381	0.322693	0.0319979	2.89587	0.460323	0.788202	0.00499155	1.04983	0.025796	0.169811	0.488869	1.88973	14.102	0.00523334	0.783967	0.392995	0.118639	0.00185784	6.62887	0.171442	0.0294981	0.26576	0.082494	0.0669764	5.35751	0.225112	0.292128	0.240972	1.02445	0.800762
TCGA-27-2521	0.877778	0	0.661152	4.36116	13.8964	11.1873	4.19756	6.45213	1.72322	2.94232	11.1169	7.55094	9.46785	0.423499	0.00890838	2.4161	1.48649	1.15464	0.385246	6.40902	0.236379	0.0815268	15.562	7.18752	2.51943	0.111332	9.75008	0.408656	0.965817	1.68094	5.12621	14.6158	2.7789	1.70773	2.72298	0.0141622	0.0172115	53.9858	0.604041	0.0401382	1.02583	1.41217	0.219228	2.34058	0.453098	0.127611	0.135254	4.27126	2.40603
TCGA-HT-7858	4.27778	0	0.178973	9.52069	0.0802426	9.89331	1.36481	0.841829	1.56444	0.151006	4.40194	8.05686	7.34296	0.57474	0.207996	0.463469	5.84184	1.92654	0.0789374	0.885751	0.334133	0.0981768	0.197687	2.98697	1.13573	0.346156	5.18743	0.474544	0.170131	5.71672	22.7932	26.1557	0.500257	2.04393	0.166644	0.210115	0.0805443	88.3082	0.249288	0.479	3.55122	0.16747	0.873969	1.45687	1.19341	0.576853	0.306917	2.61306	9.68619
TCGA-26-5133	1.25556	0	1.13786	5.66986	0.525086	13.9854	10.4577	4.46942	7.93892	20.2806	16.4197	5.91386	31.2487	0.30126	0.0406588	21.9335	3.51299	0.468367	0.295709	1.55902	0.493444	0.0248958	0.200478	7.59314	13.573	0.114106	4.16546	0.278031	0.351689	1.74854	6.05845	37.2389	0.109093	1.39568	0.743573	0.75549	0.0376871	31.5367	0.109811	0.0815444	1.04358	0.580884	0.345326	1.1327	2.47757	1.38233	0.964371	2.831	2.9416
TCGA-FG-7637	2.83333	0	1.20816	3.01592	0.269873	6.47281	1.94953	3.86654	1.71041	0.866666	6.38976	25.7377	9.32113	0.489469	0.137175	2.21206	4.91956	2.88559	0.0963456	1.66366	0.535985	0.0824413	2.14535	6.7428	3.92853	0.156748	2.28156	0.0648367	0.686722	1.4204	2.57804	15.2141	0.05001	1.97859	0.981828	0.171938	0.0266257	13.432	0.600608	0.163144	0.389496	0.104413	0.0985646	2.77691	1.03652	0.171665	0.196543	3.05228	1.53977
TCGA-27-2528	1.33333	1	3.21003	8.51897	4.20703	30.3045	8.95804	7.76163	4.61068	2.47389	27.7097	49.3858	16.7952	1.9841	0.0340915	4.97921	2.96672	13.0966	2.08625	18.0342	2.38218	1.34402	10.4927	13.9006	18.3141	0.0705952	15.1991	0.325072	1.75211	1.58068	5.5521	32.2791	0.555325	2.46723	7.59815	0.101652	0.0394367	134.302	0.994405	0.0533856	0.862434	5.65744	0.426764	8.14378	2.65132	2.30962	0.325618	6.15608	2.50592
TCGA-76-4926	0.383333	1	0.41466	17.2777	7.043	32.8891	10.0502	1.78725	4.04504	11.0633	13.0966	106.647	8.88465	0.281621	0.0514672	1.72729	6.80229	23.8921	0.0640713	8.88046	2.9071	1.579	4.88638	2.64618	5.57836	0.183768	10.1565	0.439901	0.550548	4.17926	10.2829	45.9605	1.63807	3.90923	7.18134	0.965282	0.597782	153.32	1.78073	0.180305	1.19341	1.46524	1.00005	0.881469	2.21769	0.889538	0.392995	5.88294	3.91891
TCGA-41-3915	1	1	2.53114	98.4357	41.5421	22.9086	13.8296	12.2764	11.0367	13.0177	19.7972	127.263	19.6011	2.08728	0.132715	4.05243	27.3926	18.2653	0.734295	52.881	1.27548	1.84056	17.4521	16.2576	7.37203	0.512406	9.84219	1.50588	4.18743	10.159	14.6667	66.035	6.19801	3.27512	15.7828	0.32438	0.596853	225.45	0.59965	0.397553	2.52929	4.81074	2.52313	6.01899	2.31373	0.644785	2.89313	3.21003	9.09534
TCGA-DU-A76R	1.8	1	0.808083	13.5644	0.0793144	4.0633	2.31957	0.887864	1.36073	0.0845731	7.56452	5.03842	9.11324	0.97491	0.0115295	0.817656	2.54677	10.2646	0.506973	1.59978	2.5706	0.0258331	8.08436	0.526052	1.63846	0.0386507	3.32669	0.0502909	0.345088	2.30384	3.77209	81.005	0.0122183	1.31378	0.483306	0.0861722	0.0140864	37.2681	0.270241	0.0507132	0.881002	0.160546	0.297734	1.42286	0.550816	0.849319	0.230434	2.74784	1.20451
TCGA-HT-7480	6.35278	0	0.152872	0.076681	0.188635	2.70528	3.14716	0.705896	0.45049	0.141897	6.54343	27.7097	6.22312	0.390622	0.0170283	1.31092	1.6676	2.03969	0.373854	0.946188	0.406052	0.0423905	4.04691	1.96519	1.10572	0.0153356	1.77981	0.172426	0.672986	0.331064	4.52874	22.0819	0	0.694406	0.540565	0.177998	0.0139733	11.9387	0.0975239	0.0284109	0.944942	0.222015	0.327474	0.579681	0.278794	0.335406	0.297532	3.67854	1.65061
TCGA-CS-5396	0.841667	0	0.736261	46.2368	0.53376	11.2348	0.692937	3.85788	1.87466	0.244729	8.25502	9.6478	5.29379	2.12316	0.0951973	0.89693	1.58111	2.06087	0.231774	4.5874	1.20882	0.0979462	2.31487	6.43109	4.56913	0.187896	3.06374	0.0954673	0.587566	3.63234	6.16554	7.09162	0.111637	0.667548	0.338989	0.181934	0.11602	23.688	0.185482	0.14458	1.42539	0.850452	0.275484	1.62462	0.916283	0.557906	0.313798	1.5377	2.85493
TCGA-26-5132	0.794444	0	0.190115	26.5502	33.0382	22.6065	10.0882	5.08617	8.55474	12.8188	21.1882	257.143	36.5466	0.636114	0.0186989	6.70767	1.25333	9.8838	0.0348778	70.4864	0.313728	1.97389	8.24532	7.74426	7.74093	0.309496	5.78019	0.78988	1.4148	5.05379	7.81078	55.8389	1.26826	3.93037	12.5859	0.174089	0.263659	160.202	0.966074	0.169424	0.615997	4.45777	0.792991	4.12405	2.65651	1.18014	0.582555	6.76817	4.36896
TCGA-HW-7493	3.03333	0	0.840921	2.47088	0.402865	6.89699	7.39778	1.4711	1.14186	0.367787	6.77274	78.2797	5.02207	0.896698	0.142689	2.18814	9.4495	10.3141	0.158595	1.95912	0.804596	0.0565265	1.69205	3.19071	2.30845	0.0765781	3.91539	1.11898	0.642968	3.39993	28.1587	123.033	0.303951	2.1887	0.488438	0.169529	0.0505916	40.0056	0.212174	0.0719124	4.97486	0.290042	1.33458	1.04867	1.04953	1.26102	0.821604	1.00142	9.25615
TCGA-DU-7301	2.18889	1	0.508014	9.90325	0.076395	7.1275	2.14263	3.18923	2.87198	2.52004	9.45641	2.15126	5.17738	4.74104	0.0715272	0.953337	9.26083	0.879479	0.225914	3.44365	0.454814	0.164744	0.586502	9.2425	2.89384	0.171846	7.29865	1.24207	1.91694	4.07232	24.2966	62.2214	0.405354	3.75449	2.01153	0.165193	0.0496185	49.6427	0.318098	0.0878588	3.44827	0.297661	0.598095	0.668622	0.865724	1.01498	1.27001	3.17648	7.65964
TCGA-DB-A4XB	2.55278	0	0.0809839	0.255847	0.538903	3.76118	1.93304	0.426269	1.20388	0.109324	3.41782	37.1819	6.06479	0.172062	0.0423341	0.192686	2.05298	1.26069	0.0245329	0.22476	0.224415	0.0172804	0.385532	0.639794	1.0175	0.0451301	2.62899	0.532944	0.451186	1.7426	9.93047	30.6934	0.0808271	1.22597	1.79772	0.54545	0.0482836	21.7446	0.960282	0.0965587	1.88785	0.415753	0.795192	0.156591	0.234373	0.350427	0.206134	2.90354	3.41859
TCGA-14-1402	2.70833	1	2.51817	11.9821	9.99548	18.7579	10.8194	6.13365	3.52892	6.75619	11.6826	26.4212	12.6975	0.566324	0.332806	13.692	7.4359	4.36022	0.0775094	17.1315	2.44692	0.704922	11.0513	3.05805	14.0634	0.306691	9.13272	1.03313	0.249679	4.55405	12.3178	80.0856	2.04129	4.75446	18.7932	1.66897	0.275995	164.035	0.65402	0.115626	1.95658	1.4353	0.652388	3.21759	2.85002	1.15742	0.383122	6.29312	7.53771
TCGA-06-5410	0.3	1	1.64886	190.364	9.80584	23.3192	11.1199	9.62647	15.2092	34.9646	17.1133	29.1001	36.5742	1.4517	0.439016	7.88932	9.80833	1.11988	1.07551	47.4951	1.51403	0.326387	16.8073	28.5898	10.9646	1.48213	32.4424	10.8727	5.398	29.5608	78.5693	115.432	13.1947	7.31663	209.663	1.0348	2.35795	372.469	0.89051	0.383773	8.92215	4.36116	7.10857	6.50232	4.40479	1.5353	2.19813	5.1918	32.2791
TCGA-DB-A4X9	3.92222	0	0.118431	0.111925	0.227676	8.03602	1.43419	0.819611	1.50917	0.113838	3.31907	22.6878	4.95199	0.205723	0.0369022	0.648911	0.347676	6.59173	0.0234143	0.484323	0.978649	0.0702201	2.15449	0.617287	0.982611	0.02188	3.38588	0.792679	0.0991581	1.62553	9.87154	57.3039	0.1598	1.45284	0.617934	0.112332	0.0651974	21.2522	0.0194345	0.0326355	1.10092	0.338359	0.0551213	1.47738	0.143462	0.401995	0.135084	1.6676	2.98979
TCGA-12-0618	1.09722	1	0.803942	9.21383	26.8211	11.6506	2.04654	2.11078	3.79333	4.5048	11.6762	80.8564	7.72327	0.424859	0.0111486	5.75411	1.44743	0.954074	0.132828	42.077	0.59074	1.7691	4.94438	3.10714	5.15948	0.187573	6.05714	0.087934	0.381437	2.70727	5.49639	38.8359	0.667359	1.50065	3.24065	0.2147	0.0433447	43.9394	0.459967	0.0317256	0.593957	1.08669	0.239846	3.97501	1.09972	0.272538	0.382002	1.55942	1.77981
TCGA-HT-7475	1.47222	0	0.366312	0.499369	0.300835	3.23095	2.21206	0.935784	1.3053	0.0855552	3.36987	16.3691	9.20512	0.327634	0.0340147	1.10899	0.221817	0.147118	0.0118954	0.397505	0.326463	0.0487579	1.71267	0.845873	1.2424	0.0550177	1.16777	0.0888528	0.286613	1.25805	2.95069	11.3582	0.171887	0.894074	0.312101	0.071829	0.0418002	15.5312	0.0732609	0.0531954	0.451863	0.0904257	0.219672	0.300412	0.823166	0.280685	0.416918	0.520998	1.27855
TCGA-DU-7299	3.71944	1	0.112046	0.507756	0.0890236	6.16421	2.27933	0.926419	1.22664	1.45591	4.3074	1.49597	4.66147	0.134416	0.0273193	0.73999	0.849991	1.37372	0.0445443	0.381526	0.292599	0.100825	8.81161	1.01274	2.281	0.0419454	4.32747	0.593502	0.484323	2.58947	18.6211	9.76406	0.190974	1.84927	0.445609	0.106312	0.0353696	42.5338	0.182535	0.112428	3.28051	0.177408	0.789456	0.77937	0.532541	0.56691	0.185322	1.3163	5.31339
TCGA-DB-5270	10.3694	0	1.20228	2.25371	0.291677	6.91799	3.86919	1.49318	2.04809	1.09167	4.6026	7.34462	4.9814	1.04332	0.120562	1.45982	3.22727	2.34407	0.0746812	0.680412	0.57042	0.0659145	1.29918	1.74129	1.9205	0.108906	4.88109	1.10001	1.56569	3.00783	14.7835	48.6223	0.668431	1.18348	2.05349	0.158529	0.153952	48.775	0.26308	0.066627	3.08903	0.310811	1.08684	0.579835	0.727017	0.834859	0.765205	1.56734	6.29048
TCGA-06-0878	0.605556	0	1.89849	31.1708	3.27738	26.9686	5.8738	4.28268	15.8465	25.8593	33.4319	322.82	32.6133	0.926938	0.151997	21.0332	24.9652	19.4534	0.176831	41.7886	2.11263	1.4448	53.9239	18.9892	21.8663	0.66256	14.7643	4.96168	7.64407	9.68116	32.8891	259.502	6.08703	3.04451	152.65	1.18801	1.70549	198.704	1.50669	0.218403	2.67905	6.5491	2.32016	3.58822	2.85349	1.58663	0.904797	7.63036	12.7664
TCGA-02-2483	1.29444	0	1.64662	23.2186	11.6249	13.9341	3.26611	6.76364	3.73526	8.25119	19.2339	10.2804	11.0218	1.24857	0.0716027	2.39341	8.25881	1.08757	0.0340589	12.029	0.606422	0.0374714	2.95069	16.3748	16.1512	0.355234	4.52575	0.423924	1.22728	5.34219	9.8154	38.2986	2.50103	1.46447	6.24502	0.119947	0.091735	111.356	0.333984	0.11752	1.51524	2.66074	0.791363	2.07509	0.978391	0.258356	0.319992	1.17576	6.14034
TCGA-TM-A84S	1.26111	0	0.0946405	0.351435	0.4307	9.20072	3.51699	0.570721	0.931485	0.20758	4.65943	69.2685	6.01512	0.201373	0.0223767	1.63503	2.87334	3.84606	0.105887	0.364327	0.773542	0.066128	4.14886	0.90244	1.72594	0.0143535	2.4801	0.216407	0.15094	1.10182	7.26133	48.9238	0.0186594	1.13148	1.13941	0.211298	0.0482508	37.8304	0.42256	0.0730248	1.79063	0.396677	0.485113	0.500785	0.63881	0.606728	0.175717	4.29597	4.13771
TCGA-06-0141	0.869444	1	3.05302	95.8131	2.30209	26.1687	5.53616	6.20466	11.5373	22.0921	15.5671	46.3747	37.3235	1.04983	0.49531	5.60862	9.43756	4.35821	0.239172	23.3192	2.72949	1.07107	22.8868	12.6975	7.58131	1.20681	23.0556	1.39044	1.82709	19.0327	28.2891	174.189	13.8923	6.73114	37.0642	0.323064	1.79964	314.856	1.42304	0.979452	3.54077	3.21759	2.11446	5.11286	4.10222	1.73899	1.04583	4.75234	12.5825
TCGA-FG-7638	1.90556	0	0.199525	0.605955	0.234215	3.84518	3.27738	1.63586	1.23498	0.241361	5.90754	26.3087	4.26654	0.341489	0.129075	1.8266	0.361419	0.828093	0.0523995	1.32732	0.887157	0.105941	20.881	2.81882	2.61245	0.0491897	2.19477	0.0841598	0.125422	1.15134	3.24808	51.3899	0.0295307	1.32986	1.16622	0.135686	0.0285559	20.8462	0.236167	0.103494	1.07644	0.522587	0.318549	0.468256	0.49583	0.463358	0.440209	2.20817	1.99959
TCGA-HT-7603	1.95833	0	0.112644	0.348725	0.427243	7.45727	3.43103	1.47856	1.24306	0.122705	2.33125	1.35312	2.49121	0.446045	0	0.610368	0.625235	0.620031	0.0322918	1.22795	1.27477	0.121572	0.836639	0.272664	2.00888	0.0449503	1.06099	0.132129	0.0809299	1.28237	4.37096	15.6029	0.0365218	2.19423	0.511499	0.0923414	0.0188316	11.5031	0.156624	0.0349814	1.11866	0.127626	0.079453	0.98288	1.24544	0.950518	0.76376	0.995472	1.73584
TCGA-HT-7695	1.22778	0	0.200759	0.547872	0.319078	4.46169	2.88424	1.32662	0.766412	0.11438	4.30454	2.38924	5.18296	0.455027	0.0448681	2.9355	0.981314	2.40011	0.0392038	0.670027	0.584823	0.0716953	5.44743	1.00704	2.3798	0.0124084	1.61905	0.18436	0.822726	0.721128	6.00738	19.6248	0.0167557	1.08498	0.777088	0.167135	0.0218485	13.183	0.210981	0.0349903	1.28626	0.227279	0.28021	1.30168	0.596551	0.454141	0.548865	1.7733	2.37624
TCGA-HT-7686	3.61111	0	0.280718	14.0282	0.38709	13.223	10.8756	4.26935	1.39308	5.34342	5.1998	38.2986	8.02687	0.670539	0.101257	3.52093	34.2328	5.5604	0.0931965	0.437276	0.416207	0.0825839	0.573842	3.70429	1.72953	0.0928549	8.80549	1.05242	1.26509	16.5054	49.5396	74.1461	1.82806	3.17122	0.961072	0.22738	0.326463	107.87	0.664525	0.164329	9.35968	0.214609	3.27665	0.34028	1.28626	1.03623	1.04246	2.42508	13.9768
TCGA-QH-A65Z	1.18611	0	0.0891973	0.0884082	0.141256	5.82429	1.66154	0.718447	0.964502	0.148767	3.65866	21.5572	4.43713	0.321341	0.0301738	0.85825	0.624731	0.760707	0.0307528	1.54018	0.604041	0.0290403	10.7442	0.801193	2.35271	0.0347916	2.65325	0.199911	0.297734	0.657308	2.601	33.4766	0.0221597	0.879364	1.56819	0.297532	0.0209638	23.6288	0.185204	0.0494768	0.589992	0.119637	0.259982	0.352871	0.321572	0.532674	0.315496	3.98996	2.08782
TCGA-QH-A6X4	1.22778	0	0.0455161	0.0572803	0.199911	4.66653	0.748537	0.572191	1.2939	0.0789703	2.29465	6.34804	7.50734	0.0660426	0	0.598567	0.419387	2.89313	0.054092	0.329421	0.369302	0.0476609	7.47542	0.314233	0.874913	0.00582078	1.25265	0.121625	0.229508	0.772326	3.01024	6.66093	0.0127589	0.710019	1.33279	0.24856	0.0226434	16.2294	0.0710253	0.0899311	0.661508	0.124346	0.112138	0.477919	0.350845	0.129537	0.136167	0.651122	1.44519
TCGA-28-5220	0.886111	0	0.129158	3.3146	0.237928	15.1007	1.17702	0.621356	1.45706	0.409359	5.17404	90.5315	10.3885	0.0875955	0.094897	3.62922	4.52575	10.3913	3.77374	1.93914	8.32586	0.33012	3.34188	2.64681	2.94578	0.193063	17.29	0.547592	0.282841	6.96083	13.3013	51.3899	0.330201	7.15887	0.859267	0.861004	0.0443046	111.004	0.997071	0.132965	2.89657	0.308352	0.915776	16.7198	2.29236	0.548711	0.167358	7.02444	7.57468
TCGA-FG-6690	0.397222	0	0.236517	5.28108	0.0609777	8.86568	1.20584	1.16497	1.32125	1.05583	3.64803	2.05666	5.03955	0.32841	0.0946604	3.16483	0.480949	6.8939	0.0943734	1.08933	0.961608	0.126397	1.15341	1.74173	3.38352	0.0671516	5.55808	0.192979	0.349401	7.88578	22.7203	16.392	0.116638	1.68498	0.215646	0.0864084	0.0345197	42.2629	0.881469	0.0720198	2.99745	0.167616	0.707012	1.79629	0.622318	0.560213	0.183851	2.05022	4.703
TCGA-06-2570	0.791667	0	0.739406	11.1169	17.211	8.13456	1.88737	4.45874	3.7085	8.06793	19.2486	48.0332	13.6216	0.605322	0.0168531	1.21931	0.56939	0.881232	0.0190541	10.6969	0.420928	0.210523	6.52179	16.1798	4.6563	0.167898	7.43085	2.29006	2.07456	7.47719	20.2057	17.4957	3.57951	1.26547	2.10917	0.105976	0.123148	132.826	0.181971	0.259953	3.06374	1.75031	1.96821	1.57442	1.3163	0.502269	0.234267	1.50103	12.8997
TCGA-DU-6402	0.594444	1	1.3313	19.9739	3.32211	36.228	22.8765	8.31451	8.78915	64.6661	40.4946	51.1593	54.0523	9.72143	0.36992	13.7248	5.92132	31.1894	0.129508	13.6057	1.86473	1.11141	34.485	13.5644	31.6942	0.6137	44.1841	1.59047	16.9801	7.22104	13.6466	318.917	1.42075	3.19584	22.9187	1.35277	0.378148	293.267	1.64319	0.307776	2.34692	8.25314	2.89038	1.95054	2.17145	7.46381	1.45475	5.16167	4.44008
TCGA-FG-A710	3.09722	0	0.345993	1.52005	0.506338	6.811	2.8699	1.4135	3.91797	0.441652	4.41748	27.4223	6.05201	0.474068	0.0718055	13.254	0.723223	0.8836	0.0504557	0.642283	0.508914	0.0613105	5.24876	3.04661	1.82473	0.197219	5.96687	1.10452	0.636114	2.99081	17.402	12.0122	0.233806	0.860066	2.51264	0.135541	0.0906967	106.943	0.149948	0.125204	2.42866	0.17794	2.21943	0.643618	0.656256	0.894319	0.425191	2.0188	13.0022
TCGA-27-1830	0.427778	1	0.807649	55.0287	13.663	27.6023	13.9341	7.80372	8.29939	15.5466	26.6207	191.517	19.6799	1.94652	0.210074	14.7692	13.2306	8.26261	0.886212	16.0808	1.01723	0.795192	11.8695	20.3636	14.2589	0.385898	13.4957	1.77284	8.59432	8.54887	16.3577	123.437	7.71475	2.93339	18.8727	0.25919	3.92598	201.272	0.527121	0.345163	2.12204	3.23323	1.78677	5.61092	1.49754	0.75112	1.79629	4.04148	7.60316
TCGA-14-0787	0.188889	1	0.794114	17.5844	4.92618	18.8294	17.7779	3.79852	11.4914	16.3865	21.8379	92.4415	20.566	0.947214	0.17051	3.29879	1.97493	15.6506	0.0803232	11.597	10.8555	1.00963	14.7176	7.40927	21.3441	0.417536	13.0288	2.39829	2.29984	5.68699	21.7626	22.291	1.68587	1.54803	31.9513	0.710397	0.369133	345.479	0.921401	0.198809	2.01256	4.51371	1.56776	1.43605	2.29292	2.95348	0.305183	6.15476	8.30674
TCGA-FG-8185	1.20278	0	0.256433	3.379	0.091917	5.76646	0.820945	1.37298	2.56002	1.21041	2.25541	3.50177	9.04773	0.285843	0.0954472	0.518525	0.618903	0.540428	0.0444985	0.253029	0.262025	0.0542487	1.56569	2.08039	1.09913	0.0524912	1.6832	0.763964	0.303405	2.42203	5.10051	11.6411	0.104855	1.40346	0.441485	0.0342836	0.0409828	22.9187	0.219136	0.0427664	0.567199	0.0578695	0.201777	1.6863	0.428615	0.263594	0.214609	2.96114	1.99646
TCGA-HW-8320	0.755556	0	0.33194	4.67567	0.280924	7.73736	2.47884	1.06733	1.75168	0.763375	5.62905	1.21303	7.05246	1.26753	0.0223086	0.53486	1.48012	1.53937	0.0458728	0.924418	0.236596	0.137043	0.62899	3.13915	2.13669	0.0177242	3.1385	0.789036	0.183527	2.78619	18.8655	67.2523	0.132034	1.64532	0.444005	0.0655613	0.0251763	28.4934	0.20884	0.146118	3.00818	0.161595	0.674051	1.26895	0.391587	0.626217	0.184691	2.60295	5.18743
TCGA-DB-A4XE	3.16389	0	0.164329	0.195103	0.464845	6.811	1.976	0.826062	1.90773	0.577211	3.46353	32.2579	3.26019	0.135199	0.0137911	1.45786	1.66274	1.71866	0.027202	0.268631	0.287016	0.0971242	1.30637	0.827209	1.39896	0.0320411	2.70727	0.278156	1.38712	2.61182	11.5094	15.0856	0.0964328	1.24823	0.659568	0.237871	0.0302366	26.9237	0.376955	0.0834201	1.47578	0.341719	0.215092	0.978117	0.502147	0.335962	0.131063	0.676743	2.84668
TCGA-VV-A829	3.13056	0	1.03652	10.2041	0.497477	5.7789	1.49715	3.07032	2.60041	0.387519	6.75468	34.3014	9.3735	0.546322	0.0850542	0.43091	0.0438312	3.85874	0.171228	3.79073	0.208039	0.103157	0.766204	5.20544	4.30974	0.153658	2.91054	0.104875	1.62072	2.66617	4.82027	14.9221	0.0845731	2.23457	0.188208	0.175832	0.0515745	40.876	0.852062	0.105566	1.95204	0.277582	0.328215	14.7317	0.685113	0.303272	0.383028	2.23232	3.09548
TCGA-DU-7014	9.91944	1	0.788616	12.3558	0.160958	8.31828	2.74525	4.39011	2.61741	1.95003	5.27413	3.86572	9.51387	0.429549	0.0677954	1.93609	3.0839	0.417636	0.130379	0.736847	0.393779	0.182045	0.999256	7.96089	2.58185	0.054954	2.49185	0.476363	0.201246	2.56493	14.0325	21.7714	0.16772	2.05983	0.474186	0.110731	0.0315667	31.0556	0.259835	0.115092	1.28237	0.086223	0.493503	1.69518	0.795633	0.508014	0.322984	1.74854	3.08609
TCGA-12-5295	1.26111	1	1.1893	56.8073	0.542714	17.8495	4.47251	3.70684	3.27738	4.62374	16.442	34.9403	12.7269	0.228025	0.389226	6.91646	4.74003	12.3629	0.1451	7.05548	1.07107	0.679312	2.73208	5.5155	11.6696	0.956925	8.93459	0.750329	0.673873	13.3206	18.2584	106.943	1.67914	7.31339	5.79377	0.581648	0.0957869	124.675	0.879364	0.11138	3.48193	1.00866	2.30036	1.82329	3.74364	1.59383	0.346407	5.78758	6.13228
TCGA-DH-A66D	2.35	0	0.218019	0.713739	0.119816	8.9753	3.78991	1.1565	2.01048	6.24789	4.66848	72.6171	7.30519	0.696427	0.0229478	0.736261	3.12126	3.26161	0.00886162	0.177823	0.192804	0.113667	1.37969	2.26503	0.81154	0.0923519	3.82046	0.765996	2.38809	4.19848	18.8369	20.7753	0.239093	1.59383	2.2975	0.186994	0.047832	63.5686	0.196585	0.161559	3.77126	0.117118	1.57984	0.286031	0.477688	0.56997	0.252977	2.65064	8.28003
TCGA-DB-A75O	2.59722	0	0.0962412	2.30962	1.36741	11.5597	2.16485	1.81022	2.80793	4.5378	3.98641	47.4951	7.51065	0.206407	0	0.213047	7.38957	2.5706	0.0312937	3.27591	0.659051	0.106793	0.198297	1.25638	1.69291	0.0536761	4.33033	1.04924	0.989313	4.52085	11.4851	19.4379	0.0554638	1.59466	0.504451	0.100065	0.0570567	64.8543	0.286881	0.154018	2.42146	0.157386	0.946188	0.845425	0.535985	0.499124	0.255906	1.91546	4.65528
TCGA-HT-7602	2.52222	0	0.210136	0.161726	0.166438	17.6101	1.17058	0.793095	1.44898	0.234215	4.74621	4.52277	5.76523	0.351766	0.0497185	0.260367	2.09105	1.30985	0.0641578	1.36943	1.09022	0.123783	0.554312	1.18215	1.09735	0.0495521	3.01592	0.660617	0.373143	2.04024	10.8555	89.7055	0.0409739	2.04552	0.24336	0.240756	0.0923943	42.1156	0.415284	0.0841059	2.89587	0.307355	0.629819	0.675491	0.670186	0.610678	0.373854	2.18977	6.78003
TCGA-CS-6188	2.01389	0	0.672636	6.09241	0.854306	27.0543	13.3243	8.26261	3.43881	23.4725	22.7932	252.555	19.2036	1.32949	0.0797496	2.95697	20.2466	8.88262	0.53779	6.26987	0.549833	0.856144	6.50923	8.6343	11.5818	0.176771	13.3999	0.591366	1.30916	5.07585	10.8275	133.327	0.441541	5.65497	7.55094	0.235043	0.502408	165.633	0.84228	0.225265	3.22798	3.24663	0.973626	2.08625	2.82624	0.830126	0.885513	6.41708	5.21804
TCGA-06-1804	1.15	1	0.479598	3.1787	1.49278	23.5057	1.64363	0.384508	2.57494	0.995739	15.6029	451.061	27.0826	0.170718	0.0218093	4.89283	0.673347	27.7859	0.129441	3.78046	0.560928	0.949231	1.49754	4.84343	2.3237	0.0978588	8.3605	0.732108	0.34847	3.36129	18.9445	3.07387	0.620031	1.41818	0.663812	0.198677	0.0658994	76.7268	1.20717	0.23146	1.73321	0.637618	0.972595	0.7706	0.756908	0.441199	0.353035	5.51796	5.08617
TCGA-19-2625	0.344444	1	0.837763	28.1587	35.2572	24.8058	8.00665	9.94293	18.779	62.4859	17.4333	117.233	33.7461	0.205402	0.0170676	10.2253	21.106	10.7357	0.0798719	66.035	0.759902	1.70951	30.8648	3.59612	7.33501	0.191451	8.84693	1.06184	6.49516	5.64391	4.1323	39.3919	3.29112	5.61808	13.9428	0.386085	3.70513	264.523	0.623778	0.102744	0.356063	2.56188	0.604514	1.80192	2.81127	1.27583	2.13401	4.55806	2.34867
TCGA-TQ-A7RF	1.80556	0	0.317918	6.6987	0.303135	9.05627	10.1438	1.62072	1.86758	0.954074	6.60324	93.532	5.21925	1.29811	0.0488667	0.729773	0.527393	0.31314	0.0523761	4.65734	0.325153	0.0793144	0.347067	1.82147	1.22433	0.0521229	2.57742	0.404759	0.242988	2.44754	9.00718	163.243	0.15625	1.36626	0.224366	0.123999	0.0441172	25.3081	0.0732926	0.0833138	1.77563	0.0504235	0.459494	0.468605	0.458339	1.106	0.366534	1.34509	3.30926
TCGA-DU-7298	1.6	1	0.230176	3.3921	0.0425711	8.00138	3.15304	1.40649	0.924175	1.48567	5.78516	11.6032	5.85201	0.305907	0.0395856	1.2796	3.29652	0.63149	0.0677191	0.508661	0.489968	0.11296	1.92099	1.44898	1.53159	0.0827982	3.86403	0.370093	0.864085	3.91712	15.2896	6.51898	0.1314	2.85826	0.281935	0.229999	0.0444938	47.1542	0.434653	0.161323	4.38151	0.197467	0.798031	0.889056	0.620361	0.654863	0.333277	1.94754	6.55052
TCGA-DU-5854	0.713889	0	1.30418	1.12873	0.114936	21.0245	7.24208	3.47639	1.32986	7.28884	19.2112	83.7686	13.6138	0.760707	0.165789	4.2089	11.1315	4.8714	0.126003	1.9791	0.594737	1.22962	9.64303	9.45641	10.5382	0.207719	16.0424	0.428563	2.83926	5.26725	23.7216	34.7969	0.123277	2.26961	2.84668	0.601863	0.187855	123.872	0.51381	0.240436	4.55806	2.06191	1.56819	2.84735	1.71866	1.06675	0.291937	4.12768	8.82617
TCGA-DB-A4XH	2.67222	0	0.181234	0.401218	0.243856	6.55738	1.84736	2.38752	1.2584	0.0506688	3.06738	3.12241	6.66238	0.240493	0.0574645	3.28813	0.129267	2.1605	0.0584343	1.36924	0.660707	0.070368	2.06673	1.15742	1.45826	0.0207965	1.54961	0.0375394	0.31336	0.819174	1.74716	9.45641	0.0130829	1.79201	0.405251	0.0993956	0.0128275	13.5242	0.164501	0.0464745	0.195993	0.0914715	0.0414651	0.856381	0.835963	0.248058	0.158929	2.24698	0.948717
TCGA-KT-A74X	1.21667	0	0.477325	4.98027	0.357698	2.24299	1.20418	0.931485	1.53041	0.470293	7.01519	15.2541	5.28228	0.342376	0.0490136	0.470701	0.421024	0.395326	0.0207264	1.13207	0.457881	0.0411646	9.32567	3.59243	2.01102	0.116812	1.57609	0.179953	0.854783	0.975706	3.348	10.9359	0.120926	0.507621	1.07458	0.249992	0.110466	40.7335	0.188696	0.125369	0.500524	0.32173	0.300065	0.450035	0.714137	0.246207	0.317665	0.737248	2.10111
TCGA-TQ-A7RW	2.28056	1	0.381033	14.3567	0.139849	7.35762	4.93677	1.17256	0.561491	0.702471	5.27073	3.40843	7.99405	1.06789	0.12013	0.557176	2.14482	1.42501	0.0338449	1.08468	0.248317	0.105461	0.225462	2.50166	1.62415	0.0448362	5.19076	0.227252	1.44594	10.8497	41.9285	46.6979	0.0330832	2.34407	0.270121	0.0884271	0.0493132	47.2969	0.397457	0.192979	4.72755	0.131286	0.942378	2.41433	0.633942	0.482162	0.280924	3.58107	7.2082
TCGA-12-0619	2.95	1	0.770701	148.723	45.9605	38.5639	13.9047	4.09495	24.3089	9.0392	25.5812	106.647	91.1395	1.36924	0.132143	30.6368	6.76364	6.29578	0.556605	14.2941	1.16307	0.884073	13.2619	22.9921	6.83496	0.623133	10.2436	3.75449	2.30265	10.7887	30.7131	137.317	3.01817	3.50337	9.8762	0.595361	0.832363	198.704	0.492299	0.354131	2.15558	5.09281	2.70924	3.48736	3.8961	1.88927	1.56652	3.63565	8.65055
TCGA-HT-A5R7	1.70833	0	0.155842	0.706448	0.168272	6.95783	2.63149	1.07253	0.916764	1.05929	2.97868	18.4465	5.17171	0.636785	0.0237849	1.03909	1.51036	1.68673	0.0241865	1.21335	0.344264	0.0577798	2.00011	0.327112	1.12019	0.0642902	1.37113	0.0818487	0.24615	4.21838	4.92509	13.5118	0.0822952	1.3618	0.522986	0.120511	0.0225839	21.007	0.217727	0.0944139	0.728203	0.163194	0.262607	0.552203	0.860307	0.449153	0.594271	1.34184	1.53324
TCGA-E1-A7YO	6.33889	1	0.187692	1.92903	0.167969	3.48429	2.04393	1.34006	1.32481	0.442743	4.59034	2.22166	9.11324	0.466019	0.02472	1.22564	0.240919	0.724007	0.0663275	0.967893	0.425517	0.0408487	6.941	2.19926	1.56024	0.00759136	1.43948	0.0555415	0.164708	0.857292	1.8135	24.5746	0.0486282	1.12392	0.378865	0.190445	0.0171852	9.56528	0.0743132	0.0380098	0.304685	0.0920512	0.0527727	0.387044	0.551237	0.447472	0.341075	1.62681	1.11048
TCGA-HT-7474	0.316667	0	0.392061	0.456504	0.344666	8.34119	3.50901	1.38118	0.83755	0.32353	4.55102	20.566	5.70931	0.477325	0.0371533	4.1323	3.26161	3.11297	0.170314	0.866902	1.08376	0.0676471	1.27341	1.7159	1.00515	0.0167625	2.00011	0.23717	0.656436	1.3495	4.8329	29.4404	0.0386507	1.29846	0.275603	0.0595889	0.0345702	19.9986	0.241742	0.0613427	1.01891	0.209935	0.36734	1.19966	0.692749	0.486025	0.735477	1.72548	2.21262
TCGA-DH-A7UU	0.291667	0	0.114885	2.88424	0.0566824	12.1331	0.864814	1.82473	1.79629	0.523778	2.85766	1.5566	9.75464	0.122359	0.0295057	0.362026	0.194401	0.395961	0.0119669	0.24659	0.0956703	0.112384	2.04393	2.03544	1.39934	0.0462234	2.34287	0.615174	0.119816	1.81496	10.9617	29.0829	0.0528146	1.15897	0.971809	0.00831338	0.0163415	31.1511	0.17771	0.140975	1.48768	0.100931	0.200456	0.457431	0.467316	0.37251	0.181895	1.68673	3.12162
TCGA-R8-A6MO	2.75833	0	0.314764	1.14315	0.837995	5.36505	1.46058	1.82054	1.44631	0.916994	3.10786	2.55621	8.50903	0.209517	0.131729	3.14716	0.761349	0.700992	0.0726881	22.866	0.656256	0.131412	2.44324	2.00521	3.47398	0.0606679	2.41023	0.146819	0.207316	3.05952	3.63234	5.71178	0.0698249	1.30204	0.305616	0.183851	0.060362	43.3753	0.201113	0.123866	0.496064	0.12603	0.274988	0.487892	0.36797	0.153501	0.164469	1.40948	1.53242
TCGA-S9-A7R3	8.36944	0	0.395817	11.9227	0.134445	3.99178	5.83315	0.608292	0.977316	0.198189	4.48803	4.26654	7.02135	0.461728	0.035557	1.04048	0.650449	1.58134	0.0344671	3.56579	0.208039	0.118678	0.614347	1.64363	2.26115	0.0382448	4.40577	0.065651	0.30728	5.50244	18.1826	146.906	0.0245781	1.43303	0.200694	0.138706	0.0702485	35.2811	0.167859	0.0650906	2.18264	0.0881994	0.377049	2.08089	0.561758	0.910138	0.330043	2.60483	3.97938
TCGA-E1-A7YY	12.3472	1	0.201373	1.14627	0.310153	6.40484	6.22727	0.843158	1.0292	0.688574	3.10564	6.03233	6.33493	1.3752	0.00684191	0.932751	0.140698	0.364055	0.0216912	1.51076	0.675296	0.107473	1.18571	0.915776	2.39641	0.060706	1.37409	0.385804	0.174944	1.86131	4.22501	3.14857	0.0466919	1.61172	0.311814	0.0847382	0.0494222	19.4225	0.0812789	0.092132	0.970487	0.198035	0.219325	0.257487	0.783967	0.875883	0.835078	1.02445	3.08467
TCGA-27-2519	0.877778	0	1.00853	52.881	8.3605	20.3809	11.3855	4.23895	4.30265	14.2504	12.7233	146.906	13.5242	0.358381	0.124879	5.72433	14.5109	27.2004	0.00687437	12.8408	1.97337	0.844744	5.59885	18.8219	3.85026	0.392995	12.0221	2.95835	0.5414	11.1902	32.4863	119.887	5.14951	3.79242	29.9252	1.35493	2.00629	236.018	0.929463	0.228177	3.86827	1.90382	5.30534	1.50206	2.62261	2.68698	2.17367	5.75922	10.296
TCGA-DU-7306	3.54722	0	0.52632	8.96877	0.149369	5.05932	2.037	3.07677	1.85746	5.06039	9.1767	4.68726	7.89639	2.69082	0.0901373	1.05555	2.01359	3.1144	0.133872	1.51682	0.678567	0.0761437	2.50894	4.18834	2.64234	0.121548	4.19193	0.652648	0.174127	2.2799	11.689	27.7859	1.38341	3.11516	1.18443	0.979183	0.0489532	25.8452	0.302419	0.122677	1.95054	0.193849	0.689299	0.509606	0.767027	1.86711	0.477083	2.49914	3.12162
TCGA-06-0744	1.65278	0	0.97127	3.99883	2.29635	21.5014	4.30075	2.40663	7.02297	0.885267	13.75	44.1841	10.2016	0.826291	0.0215606	0.596707	4.28545	1.38712	0.1005	6.01768	1.91258	0.757225	1.01975	7.98287	20.2221	0.156087	3.3449	0.639465	0.64772	2.26905	8.57032	75.0899	0.28385	2.11393	10.6224	0.284003	0.18628	78.5693	0.308713	0.146025	1.44857	1.47345	0.378278	3.60231	0.961608	0.265884	0.098628	3.62675	3.98297
TCGA-HT-8012	0.794444	0	0.184848	2.59336	0.408059	3.14784	1.84688	1.15341	1.17732	0.181389	4.72967	2.71386	4.02901	0.517217	0.0392549	0.835513	0.698415	1.14472	0.00707715	0.344998	0.393977	0.0541624	2.47026	1.01554	1.68717	0.0340147	2.64299	0.163776	0.142372	0.996282	3.7452	9.15232	0.0194806	0.889538	1.33022	0.271242	0.0104401	17.3089	0.172702	0.0615029	1.05468	0.0981768	0.123731	0.204228	0.426053	0.34549	0.342456	1.40423	2.27127
TCGA-DB-A64R	2.65278	0	0.110068	0.721887	0.319158	7.50393	1.20259	0.97338	0.794532	0.060362	3.26161	17.402	5.00208	0.373312	0.0150655	0.800334	0.168651	1.16307	0.0111892	0.584673	0.280046	0.054092	6.11901	2.55363	1.51643	0.0131133	0.994405	0.0935736	0.306841	1.33385	2.66424	15.7772	0.0446141	0.787144	0.73467	0.138413	0.00988551	10.1663	0.36097	0.0211295	0.40055	0.207272	0.154503	0.634451	0.265221	0.157354	0.124556	1.63332	0.994933
TCGA-12-0616	1.24444	1	1.16934	29.4055	0.430803	18.2792	7.104	2.84668	6.04144	2.50416	13.3959	46.7413	14.3435	0.496064	0.196503	8.04165	3.68824	10.4259	0.15008	6.24641	2.62195	0.966843	2.04078	4.71108	15.2643	0.249457	10.8357	0.511751	5.20318	6.26847	12.4623	39.3574	0.500257	2.71318	4.29415	0.185682	0.216264	130.388	0.412491	0.114776	1.24478	3.53294	1.38286	1.17221	1.57776	0.262491	0.487142	3.88305	4.52376
TCGA-E1-A7YQ	4.38333	1	5.26047	73.2425	1.52005	13.4918	11.9291	2.30731	3.17946	2.81329	30.1953	432.463	42.1904	2.2065	0.113616	7.14628	2.84402	9.11117	0.303549	24.2021	0.600452	0.522454	3.16264	28.7526	14.1805	0.419387	6.55185	1.83288	3.48429	16.3806	47.3947	124.26	0.442855	2.47269	2.72431	0.965551	0.228485	234.241	0.273151	0.452871	3.35423	4.3313	4.3563	1.56945	3.00103	1.57858	0.48627	8.56652	10.5086
TCGA-HT-8564	1.32778	0	0.644624	0.776051	0.182966	5.2442	5.97746	0.607342	0.959546	0.225609	7.62163	43.0998	5.52751	0.493028	0.0664136	2.96181	0.861956	0.867821	1.32914	1.10781	0.45015	1.00168	1.37298	2.78964	5.41216	0.39794	4.14795	0.940089	0.321272	3.4507	17.5716	7.61648	0.000232945	1.37446	0.493503	0.545592	0.050158	40.0697	0.632642	0.128635	1.78872	0.391587	0.809147	0.30569	1.17639	0.930231	0.408464	1.90431	4.08603
TCGA-06-2557	0.0916667	1	0.758936	25.206	0.231675	16.4883	1.90966	0.993596	3.84347	1.15276	23.8346	128.114	20.3636	0.453669	0.345163	11.0103	5.77394	0.924418	0.314233	1.02086	0.3489	0.473824	4.2014	6.03747	12.2109	0.591049	16.6551	2.46906	0.63463	13.7458	63.931	156.662	0.256202	2.03596	8.42871	0.393875	0.70627	190.364	0.707196	0.682907	12.1093	0.953337	4.73897	1.40121	1.72635	0.725417	0.587104	6.93474	22.3409
TCGA-HT-7856	3.30278	0	0.170113	3.61447	0.183888	5.47829	3.17122	0.835963	1.1893	0.13897	3.0911	5.00976	5.15948	0.595808	0.0321155	1.20584	0.728994	0.39572	0.143549	0.561758	0.734091	0.0794694	0.865724	0.584209	1.84972	0.080332	0.926672	0.137608	0.249963	1.61512	2.82422	11.9126	0.0399956	1.4517	0.225289	0.090446	0.0299435	16.174	0.145562	0.0468271	0.629332	0.107552	0.0761437	0.318098	0.975173	0.60339	0.456504	1.00142	1.23635
TCGA-HT-7689	1.26389	0	0.134274	0.290373	0.0725037	6.48143	4.98458	2.41023	0.678017	2.80452	5.74665	13.4835	8.8096	0.406153	0.056142	1.99848	5.84698	1.68455	0.0821009	0.872066	0.466613	0.172683	1.69881	1.32769	1.2672	0.0447859	3.75449	0.52686	0.300483	2.45475	15.8945	100.228	0.170718	1.75345	1.42925	0.368244	0.0171713	34.5578	0.314013	0.115424	2.46969	0.194231	0.794532	2.16429	0.681315	0.852954	0.202794	2.04916	4.66653
TCGA-S9-A7R2	0.877778	1	0.226515	2.31257	0.155432	20.1297	1.5456	0.914021	1.17122	0.747561	3.69154	212.806	5.13402	1.39308	0.23406	4.3197	19.2261	4.12951	0.127878	1.11898	0.990884	2.18814	0.207996	1.0864	2.5244	0.136199	7.59153	0.239736	0.161595	10.0704	20.5406	51.0443	0.607998	2.12862	1.2988	0.404058	0.148581	144.501	0.42735	0.312543	4.3844	0.311814	1.20129	1.1841	1.49241	0.841386	0.382475	1.46175	7.50054
TCGA-DH-A66G	1.45278	0	0.275238	13.9006	0.188091	9.99548	9.86171	5.08262	3.20407	25.8593	5.85706	4.79476	9.3712	1.59128	0.195819	1.88973	7.42758	4.64111	0.0539831	2.94303	0.361154	0.12764	2.52185	7.568	2.35624	0.154208	5.36447	1.24306	1.01221	7.31831	14.6111	123.033	1.74807	2.05505	7.88042	0.21809	0.160271	48.775	0.269626	0.218305	1.53405	0.401218	0.798031	0.24347	0.578019	1.59809	0.655199	2.19091	7.65786
TCGA-HT-8013	5.36944	1	0.0741393	12.406	0.186955	10.1337	1.49947	1.6654	5.7415	2.47147	3.90044	126.806	8.14942	0.653673	0.0385645	0.374317	5.23066	4.53679	0.0274182	0.332644	0.210546	0.105224	0.496823	6.38407	0.831716	0.0935351	11.6095	4.50286	2.24134	16.0808	44.1841	25.2564	0.138266	2.11446	0.863373	0.130192	0.426593	125.104	0.455817	0.143278	8.00486	0.203371	3.74609	0.547029	0.643279	0.383395	0.369742	2.57309	14.7129
TCGA-06-2559	0.416667	1	0.74389	36.8465	21.3797	21.1429	8.32213	4.37289	6.58164	11.6921	29.0505	154.616	15.4909	0.595515	0.0374934	12.4981	3.25936	5.84953	0.516046	59.9604	1.3411	0.360883	13.0252	12.8886	7.98658	0.372778	4.05517	0.749734	3.68346	7.26776	14.5795	42.8289	2.2267	1.85506	15.1701	0.583615	0.391005	97.7065	0.1278	0.18038	1.62553	1.72276	0.812857	7.83179	2.62131	2.68566	0.500397	1.41742	5.91879
TCGA-28-1747	0.213889	1	0.291872	1.42075	0.247183	13.4243	8.74266	1.38859	2.2975	1.6979	8.57032	93.0812	10.3246	0.120823	0.203724	1.74898	10.2382	9.12399	0.434326	1.29323	1.50432	0.663456	2.23062	2.52004	3.85197	0.373312	15.6557	1.44216	4.35923	9.53494	21.3076	95.8131	0.403564	1.7668	4.21362	1.02598	0.441872	232.387	1.79724	0.587566	4.47831	1.45226	3.24065	1.66235	1.44367	1.60108	0.399676	9.11324	16.9923
TCGA-06-2561	0.783333	0	0.971809	47.7344	0.380346	14.653	14.3209	3.72285	6.0674	9.18301	10.6195	94.2166	32.4653	0.539314	0.056883	4.06421	2.57934	22.5654	0.139758	13.4636	1.40611	0.272664	17.5716	8.1177	8.72822	0.823827	52.153	2.0606	0.6137	9.44491	64.7615	217.377	1.67033	5.01204	12.9641	0.586655	1.14532	303.648	2.09264	0.45846	4.79373	1.5172	2.60738	0.725142	3.16773	1.11413	0.6688	6.49516	11.2047
TCGA-27-2526	0.241667	1	1.26653	6.43255	1.189	19.0849	8.67897	6.02429	9.41031	11.4506	7.53934	78.2797	12.5156	0.11296	0.47828	0.818963	6.17645	13.4715	0.529722	16.6551	1.14219	0.466613	1.38898	2.48814	8.54303	0.54766	21.9532	0.320735	0.658702	3.03373	6.62171	22.3009	1.67512	7.18918	12.558	1.04103	0.0412603	118.367	2.66108	0.130844	1.75897	1.38233	1.44818	0.822266	2.42089	1.68003	0.356849	8.26449	5.98128
TCGA-VM-A8CA	1.14167	0	0.76317	4.48611	0.329341	10.8497	3.53209	2.34983	1.82428	3.69495	4.28545	28.1761	7.06034	0.572642	0.0526107	1.29846	2.62509	0.324067	0.187492	3.02309	1.57984	0.0964543	5.33295	1.27069	3.51299	0.06248	3.79939	0.400743	0.251844	1.69518	8.36242	88.497	0.327112	1.53728	0.581268	0.172553	0.0594114	51.6831	0.391391	0.0686024	1.28271	0.153268	0.300169	0.535424	0.578909	0.925927	0.626052	1.59679	3.31757
TCGA-76-4928	0.261111	1	3.12745	48.5209	11.597	30.5452	10.003	10.0984	12.2038	50.5571	70.3731	116.87	95.1369	1.37969	0.15167	22.534	13.7578	10.1739	0.151507	61.3561	3.0998	0.381252	41.4702	13.9341	29.8193	0.535558	24.9531	2.31431	1.12516	6.83653	15.1701	157.347	7.38957	3.48736	11.7569	0.332965	0.358299	314.856	0.790084	0.172222	1.9882	4.28172	1.85746	17.6101	2.44208	6.0285	1.39044	4.44493	6.36632
TCGA-E1-5319	8.075	1	0.25406	16.6091	0.240234	10.5572	3.07174	2.66585	1.21763	0.995739	6.50786	9.98543	7.06822	0.288899	0.254228	2.42391	3.90573	2.23691	0.148487	2.10326	1.11141	0.0507247	10.7943	2.80999	2.19813	0.143033	4.22031	0.12354	0.219181	2.29896	5.02746	26.8653	0.102135	2.31957	0.96634	0.121029	0.105338	35.3795	0.619377	0.0650906	0.775	0.191414	0.316681	0.796064	1.58452	0.447028	0.5098	3.22204	3.09184
TCGA-FG-5962	2.18611	0	0.333587	1.76124	0.303778	3.09767	3.64305	0.850452	0.877761	0.376137	3.44365	14.8454	5.38304	0.386178	0.0059232	1.36371	0.891939	4.48413	0.0349814	1.71173	0.652989	0.0299903	8.22628	1.49557	2.1605	0.0279434	2.62769	0.195562	0.857292	1.22029	5.30074	28.4934	0.0211428	0.718645	0.413944	0.235389	0.0260162	15.2491	0.188892	0.0279363	0.844077	0.248317	0.276782	0.818763	0.372778	0.648741	0.212543	2.15236	2.15342
TCGA-DU-5855	0.575	0	0.153032	9.69816	0.0806159	7.36553	1.23465	3.30184	2.58755	5.31901	6.72365	1.98112	8.18661	2.67572	0.106781	0.806759	2.9416	2.78154	0.0403933	1.7173	0.295994	0.105236	0.188458	3.53689	3.68099	0.0687695	6.74133	1.2866	0.170794	5.59051	20.1886	21.7532	0.471052	2.41969	1.63199	0.101321	0.0231512	57.5259	0.130759	0.185281	3.77209	0.0686925	1.00329	2.12256	0.472253	0.813959	0.453098	2.67636	8.00853
TCGA-06-0130	1.09444	1	15.9277	50.7174	3.66701	22.2805	5.0176	4.46549	15.4807	18.5927	30.1218	164.035	82.7643	12.7739	0.543635	11.4221	2.06825	0.683832	0.784185	2.98358	1.41099	0.169988	30.3224	15.8837	15.916	2.72755	53.3732	4.66948	17.5335	22.6779	79.7643	84.2791	0.9272	6.0285	5.93031	1.06817	0.717149	441.763	2.91806	1.01554	12.3384	20.4209	9.48403	37.6303	5.06039	5.58812	7.35907	9.21383	32.9736
TCGA-TQ-A7RV	5.18889	0	0.442958	3.81282	0.142101	7.31663	2.49789	1.37668	1.16337	0.657308	4.80753	30.3785	8.67285	0.318403	0.0334568	1.7113	2.89936	1.85697	0.0512609	1.63546	0.412203	0.0684236	1.07049	2.00574	1.33059	0.03408	1.842	0.255375	0.275925	3.76619	14.4425	44.3832	0.0713618	1.82147	0.126832	0.0883329	0.0146453	28.0798	0.195061	0.103679	1.29216	0.301122	0.464158	1.97439	0.531328	0.273596	0.149823	1.59466	2.94931
TCGA-DU-5849	1.23056	0	0.338039	3.27965	0.272472	6.92108	3.28813	0.985313	1.83722	0.772529	3.91277	16.3246	6.12692	0.589838	0.117668	0.544332	1.11834	1.21998	0.0553124	0.625724	0.802458	0.0728026	1.60791	1.62764	1.11202	0.0762987	2.1529	0.331546	0.387995	0.6377	4.12225	23.4948	0.0941276	0.997875	1.01166	0.0911064	0.058391	28.2083	0.22098	0.109416	0.986637	0.172142	0.393683	0.467551	0.530254	0.5146	0.491202	1.57776	2.75502
TCGA-CS-6186	1.49444	1	0.599023	0.927454	0.190642	9.5913	1.93965	0.432726	3.09693	0.0908688	11.2857	6.33282	5.65615	10.3403	0.0617849	1.25903	0.308713	1.51924	0.0469145	10.3726	0.589687	1.10332	6.94247	2.34923	14.2633	0.0586063	5.02527	0.608521	0.215403	2.36028	5.62905	37.9175	0.111258	1.88537	5.11173	0.102484	0.056148	51.9117	0.464277	0.196299	1.62893	1.26753	0.854783	0.92797	1.52381	0.967372	0.398128	6.83044	3.73604
TCGA-CS-5397	0.538889	1	0.756493	2.33125	0.346492	12.1365	12.5614	3.44827	0.911331	1.09497	14.4108	26.115	12.8479	14.2028	0.0433447	2.12148	14.8889	6.05984	0.129063	3.48584	0.841829	1.70323	2.02038	3.14493	5.47698	0.197298	12.9486	0.49052	7.83906	5.99179	25.1802	28.2245	0.147955	2.64234	8.20752	0.205815	0.115273	116.475	0.761135	0.195103	5.04499	1.7399	1.46915	1.44405	2.38867	1.50709	0.409462	3.04522	7.46876
TCGA-TM-A7CF	4.68889	0	0.0579248	0.0722066	0.309711	8.55078	3.00103	0.466019	1.56734	0.221426	1.39271	2.44208	8.31627	0.237061	0	1.18246	0.250305	0.374131	0.104377	0.460323	0.479961	0.0490422	1.36961	0.261314	0.820945	0.027001	1.71638	0.202446	0.0986484	0.66719	4.3074	31.851	0.000967751	0.724387	0.247527	0.0762807	0.00106916	13.5405	0.151638	0.0764465	0.678952	0.12064	0.21826	0.344666	0.403962	0.30706	0.185361	1.19341	1.5955
TCGA-QH-A86X	0.936111	0	0.219085	3.35896	0.32662	7.06034	3.36368	0.902672	0.865267	0.200935	3.61447	20.4209	9.0392	0.385152	0.0741538	2.27933	0.295441	1.30953	0.0257883	0.325538	0.520998	0.0996552	17.2296	1.20979	1.91495	0.0520139	1.33421	0.0207344	0.657826	0.992236	2.86502	22.2107	0.0264556	0.704159	1.85506	0.151226	0.012956	14.2546	0.19331	0.0644601	0.43208	0.383581	0.146755	0.722266	0.423068	0.347758	0.238088	3.812	1.44327
TCGA-DU-6392	17.8417	0	1.09136	15.4398	2.94999	8.88262	2.03596	4.26559	3.00535	4.07601	16.2852	38.6246	17.058	2.0714	0.0883886	1.72322	3.70429	2.40371	0.0925831	4.2014	0.606179	0.748733	0.776262	13.6097	18.7148	0.142253	3.85788	0.383491	8.64241	5.36791	12.3073	12.2144	0.372864	2.48568	1.12964	0.117618	0.127226	75.3537	0.272177	0.112843	3.27887	3.30926	1.08258	1.26374	3.69331	0.312178	0.378234	1.17187	6.05077
TCGA-E1-5311	11.3444	1	0.241577	1.79821	0.248845	2.08675	2.70991	1.77842	1.70014	0.314985	6.08835	9.78375	4.8778	0.605484	0.0858692	1.22096	0.277965	0.397257	0.0777646	1.49715	0.777934	0.0452431	4.28545	2.07348	2.62383	0.0379768	1.08347	0.16311	0.369831	1.18148	3.61776	10.1967	0.0755301	0.959787	0.567273	0.158427	0.0273651	12.9338	0.173645	0.0525823	0.544192	0.245884	0.142433	1.06357	0.92797	0.377972	0.350511	1.20849	1.59254
TCGA-76-4927	1.48611	1	2.24413	25.6075	3.58338	25.6989	9.42132	9.42828	9.87867	7.40447	34.749	88.3082	17.6229	2.77824	0.0567126	4.42241	3.53847	12.7008	0.4467	13.9428	0.78356	1.3286	17.922	18.3976	13.203	0.166438	13.3364	2.02447	3.63398	5.81679	15.0281	42.868	2.64523	2.44875	23.1645	0.293951	0.27505	262.001	0.580884	0.135084	2.60166	6.71353	2.42117	5.12287	2.07985	0.71115	0.472866	6.38848	9.41703
TCGA-FG-8191	1.31111	0	0.491811	7.46708	0.219037	6.37187	3.61213	1.3618	1.98715	0.672466	4.86825	36.2808	7.83537	0.446475	0.0766384	1.07906	2.02497	5.39916	0.170718	15.14	1.09109	0.190992	0.322322	4.22873	1.95253	0.052989	2.76625	0.440322	0.459494	8.45955	11.9092	42.2629	0.817134	2.61367	0.64582	0.116068	0.18174	41.2232	0.406258	0.120773	1.32125	0.133107	1.18785	1.5711	0.738018	1.26967	0.129372	1.40873	9.886
TCGA-DH-5141	2.68889	0	0.367249	4.3942	0.50484	8.76795	2.22444	2.93266	1.91353	0.294367	6.03613	19.6799	5.46264	0.501647	0.0917755	3.03944	2.61808	1.45475	0.109336	1.73763	0.808302	0.0785766	10.5462	3.70342	2.7001	0.0437037	2.33708	0.233906	0.425191	1.68185	3.59411	23.0128	0.07797	1.71267	0.941852	0.104991	0.0420119	27.1708	0.539179	0.073996	0.916764	0.229432	0.142853	0.503536	0.905546	0.4307	0.398696	2.48873	2.0386
TCGA-HT-8109	0.469444	0	0.265465	0.553745	0.110802	4.25518	4.97053	1.16839	0.428911	0.266607	4.25326	13.183	4.87036	0.506718	0.0339035	1.11079	2.73013	2.53872	0.0372585	0.626706	0.808083	0.075724	1.79248	1.02557	2.84333	0.0410609	1.64575	0.121161	0.300835	2.10326	11.6095	34.6045	0.0223169	1.38637	0.265524	0.109012	0.02757	19.6091	0.206273	0.0977164	1.67512	0.125619	0.449773	2.09892	0.9968	0.655199	0.532674	2.33302	2.8849
TCGA-DU-8164	1.80833	0	0.248141	1.03313	0.483484	1.66069	3.25788	1.15586	0.702471	0.249181	4.28364	2.31606	9.23814	0.457545	0.0172182	0.869707	0.141359	1.3404	0.0203821	0.597862	0.31123	0.0480671	16.9923	1.65016	1.9796	0.0503457	1.2796	0.11288	0.235803	0.442517	4.04595	16.9317	0.0179869	0.617934	1.07583	0.163614	0.00671229	6.90592	0.0871776	0.0259091	0.781228	0.270811	0.136409	0.556605	0.373946	0.411997	0.333042	4.51572	1.60191
TCGA-76-4929	0.308333	1	0.466131	24.3089	6.78152	9.66914	3.44991	5.45902	3.54719	5.80019	10.5007	110.048	12.4411	0.196889	0	3.29494	31.5367	11.2733	0.182734	9.18301	0.967635	0.778952	5.89328	4.31882	2.33939	0.239035	16.4825	1.34291	0.356586	3.07604	8.30873	472.116	11.0175	3.28654	1.46564	0.314162	0.391781	156.662	0.807426	0.124424	1.26273	0.438372	0.91894	0.831482	2.42089	0.624577	1.20914	6.72365	6.12558
TCGA-06-0882	0.458333	0	0.746557	19.5243	1.57695	21.4647	17.5528	3.2904	9.21161	17.29	12.9829	83.0975	22.866	0.389496	0.152858	3.15159	11.6506	36.5209	0.0546159	7.04929	1.28868	0.826748	2.74393	10.9559	10.2174	0.32864	18.4391	1.69385	1.93254	9.53731	33.3249	128.114	2.37267	3.0487	32.2364	0.335009	0.456042	345.479	0.761558	0.408757	5.49639	1.66849	2.08625	1.13694	2.18761	0.693113	1.106	4.7647	10.8168
TCGA-HT-7681	3.775	0	0.343856	2.84668	0.232826	7.4325	3.41385	1.70323	1.04103	0.21612	3.96536	16.7891	5.7415	0.535985	0.192604	1.47345	4.81395	1.20095	0.054739	0.63377	0.53486	0.0758682	8.52308	2.02343	1.65328	0.0957234	2.44513	0.247527	0.320593	1.76215	9.44723	48.5735	0.0354963	1.25401	0.993866	0.378322	0.0854051	20.464	0.396011	0.0512152	1.26069	0.299291	1.01919	0.63728	0.635626	0.440114	0.622154	2.33302	3.55371
TCGA-14-1829	0.605556	0	3.65699	44.7196	4.91308	23.3825	5.66986	12.526	3.21982	4.39219	7.37987	30.9971	7.45727	0.317588	0.211759	6.85012	11.1959	8.10846	0.661508	13.3324	2.97942	1.18571	4.45975	6.10983	8.18661	0.539179	17.83	0.734091	1.90431	10.9386	14.4063	51.6831	4.87997	12.053	18.7075	1.13941	0.22581	64.195	1.33787	0.127772	4.80859	2.0027	0.971809	7.4889	3.95764	1.16525	1.18539	4.82027	10.2016
TCGA-DU-6393	4.40278	1	0.184965	2.9954	0.359069	1.10482	1.44557	1.21597	1.3053	0.537516	6.0285	3.83168	5.77517	0.235803	0.0170021	0.717701	0.441872	0.662382	0.0356825	1.11789	0.319344	0.0321638	1.31162	3.38274	1.49241	0.0227177	4.72863	0.0383324	0.439901	0.839584	1.88737	6.57313	0.00346352	0.404359	0.67967	0.294497	0.017072	7.11959	0.0516256	0.0136373	0.283294	0.0843752	0.0783046	1.29041	0.26383	0.17909	0.167358	0.509044	0.709637
TCGA-DU-A7TC	3.15833	0	0.227432	1.62849	0.914517	5.36909	2.56808	0.822503	2.40011	0.140358	2.16154	11.6443	8.05873	0.219275	0.0148454	0.843379	0.0684236	0.211902	0.013644	0.433783	0.931485	0.0689122	5.25466	0.760928	1.31873	0.0205703	1.79347	0.190155	0.139729	3.81625	5.67608	15.9823	0.00979416	0.824042	0.287585	0.0454151	0.0160345	20.1719	0.082494	0.0560876	0.728396	0.0493602	0.254921	0.600129	0.489714	0.42584	0.290373	1.50917	1.68046
TCGA-HT-7694	0.583333	0	0.114676	0.822266	0.0974451	5.42881	3.44991	1.21898	0.950022	0.169666	2.63403	3.27434	4.67458	0.441083	0.0612617	3.07967	1.03229	1.2173	0.0564411	0.690727	1.04204	0.102474	6.00738	0.589992	1.49358	0.0406869	1.37187	0.136764	0.127556	1.34184	1.65852	11.2464	0.054913	1.77141	0.394516	0.134445	0.0255246	11.2019	0.0873328	0.0498601	0.429122	0.130516	0.126198	0.520616	1.20291	0.739406	0.726068	1.36817	1.04302
TCGA-QH-A6X5	1.38056	0	0.08678	0.147365	0.327434	11.5471	1.1637	0.913044	1.00381	0.147057	2.79774	19.6011	5.31788	0.128716	0.0287538	1.45246	1.34839	1.25436	0.0887366	0.965817	0.601863	0.0752492	7.37987	0.542714	2.28728	0.0286869	4.06877	0.0814741	0.110851	1.92703	3.81454	40.8402	0.0387822	1.17702	0.602024	0.105014	0.0507825	25.104	0.34336	0.0439887	0.598247	0.245107	0.163178	0.682189	0.505959	0.296481	0.119228	2.01102	1.56776
TCGA-CS-4944	0.897222	0	0.294899	8.7764	0.258179	6.0215	4.42743	3.02454	1.49005	4.02643	8.37026	42.678	6.41033	0.25173	0.18905	3.61132	18.7291	1.60576	0.058385	1.24069	1.43419	0.125217	6.12428	1.2293	1.86616	0.0629682	4.14506	0.33067	0.171087	2.1518	10.3964	127.263	0.056983	3.22945	0.194816	0.14352	0.0820272	32.5932	0.14522	0.0623204	2.57871	0.106002	0.9209	0.633296	0.626217	1.13755	1.1069	2.07295	4.80963
TCGA-06-0747	0.227778	1	0.334563	5.34219	3.63078	25.2687	9.5603	8.78265	6.16014	30.1953	13.7248	161.706	23.1746	10.3377	0.00378554	1.20323	5.33875	5.53862	0.0970629	9.67166	1.08113	1.17122	1.99903	4.89922	27.0394	0.0871776	7.77237	0.487517	14.9699	2.80654	8.93673	322.82	0.453445	2.57494	76.0111	0.287218	0.211806	303.648	0.084627	0.109674	1.1841	5.16616	0.727216	2.10326	1.29145	0.523647	0.710397	4.69567	3.06738
TCGA-15-0742	1.16389	1	0.429656	13.8039	11.6616	11.0663	7.15413	3.45947	4.93677	6.80673	17.0764	115.432	15.6662	0.336289	0.0514549	1.09226	2.43962	8.52711	0.0447241	29.0829	0.655898	1.05128	6.3315	8.34696	17.9551	0.135512	9.28992	1.00435	1.93304	2.47884	6.458	14.9457	0.866209	2.13617	17.942	0.160018	0.170529	112.359	0.841829	0.0961596	0.598247	2.72559	0.516835	1.78028	0.906517	0.916029	0.214521	6.04144	2.3114
TCGA-HT-7479	0.6	0	0.481976	0.825836	0.114799	16.9138	3.40607	0.960531	1.66715	0.195271	4.77718	7.94979	5.93163	0.608444	0.0435724	0.495701	16.7661	3.29341	0.517491	0.544759	1.27855	0.251612	0.721703	1.85885	1.39492	0.0412603	4.34861	1.23264	0.334058	2.36446	31.772	61.1108	0.0423905	2.31431	0.4307	0.107069	0.0597702	51.5076	0.496823	0.0977164	6.46611	0.175353	1.2101	0.650777	1.30168	1.08083	0.398601	2.43781	9.68116
TCGA-06-0132	2.14167	1	1.44594	59.3327	1.98313	19.0775	5.1672	4.60568	8.14757	9.56763	7.97196	38.5046	15.1007	0.534593	0.158631	7.0198	12.6072	4.37671	1.38879	13.2344	1.28969	0.146772	3.02454	12.4201	6.36777	0.330436	21.7626	3.14354	1.08024	15.4651	24.6231	44.2641	3.40528	4.48262	30.6	0.427655	0.458578	290.038	0.461029	0.315943	6.42547	1.43868	3.97064	3.33673	2.46132	0.69897	1.33565	2.65132	15.9222
TCGA-E1-A7Z3	6.20833	1	0.313798	6.65805	0.340671	7.69925	3.09006	1.72729	1.45051	2.90844	5.45555	8.69556	8.23221	0.794114	0.0450549	1.60876	1.29955	0.838676	0.0808006	3.99178	0.671244	0.0967359	4.55704	4.4038	2.45356	0.0632319	2.47331	0.450955	0.243699	3.5866	9.0456	7.98475	0.0411262	1.41139	0.303069	0.116715	0.0144949	37.0935	0.12165	0.196212	1.67168	0.358726	0.37983	0.670897	0.572937	0.740597	0.407254	2.13023	2.91254
TCGA-DU-5870	15.4056	0	0.432937	3.42474	0.111682	3.56664	1.09827	1.30241	1.10929	0.374684	5.94084	12.17	7.41928	0.557319	0.0547789	3.77792	0.661334	4.33033	0.0420994	1.23901	0.877071	0.0382539	10.7385	3.02454	2.80861	0.05733	4.05873	0.185361	0.407356	2.08246	6.66381	13.8506	0.0707018	0.71022	1.37262	0.159301	0.0271462	23.3934	0.257711	0.0551155	0.896459	0.284925	0.215694	1.34184	0.412696	0.203103	0.202889	4.36697	2.24755
TCGA-HT-7477	2.05	0	0.460437	0.658884	0.315349	11.7891	1.20717	2.79774	2.4049	1.72776	12.5507	68.6196	9.33275	1.68717	0.0141903	0.956423	1.73321	0.424755	0.00708191	1.50709	0.17439	0.0441863	0.618251	7.98287	5.59646	0.0831881	1.6916	0.591507	1.50669	1.69026	8.14568	1.93914	0.0757066	1.53687	1.50269	0.168081	0.00444467	31.772	0.116964	0.116715	1.35966	0.474787	0.300905	1.06184	0.399182	0.33194	0.406258	1.22163	4.27986
TCGA-FG-A70Y	2.41111	0	0.236167	11.6032	0.130163	7.31015	3.77709	1.41554	1.75303	0.685832	4.25045	4.17468	7.43752	0.17083	0.0552234	0.756908	1.89801	0.827209	0.0481022	0.495575	0.5364	0.376592	8.74669	1.83051	3.17049	0.0233071	3.46596	0.449495	0.281173	6.88475	14.8213	29.1164	0.02957	1.83958	0.414201	0.03645	0.0268424	40.7335	0.166785	0.265405	5.70434	0.148801	0.402865	0.343187	0.681137	0.358981	0.315649	0.847953	4.30545
TCGA-S9-A6WI	7.18056	0	0.258625	0.545312	0.488869	6.97775	3.01024	1.1208	1.28271	0.111878	2.40194	9.35968	4.63797	0.712815	0.0206703	1.35243	0.195249	0.146642	0.0722838	9.59356	0.738408	0.0519982	0.329877	0.818963	1.4809	0.0205849	0.885966	0.155945	0.260311	0.704361	2.65393	10.7442	0.084851	1.08289	0.462177	0.0445893	0.0268114	13.994	0.0924139	0.0202319	0.480082	0.125792	0.2657	0.349319	0.866424	0.696427	0.726627	0.546459	1.79677
TCGA-HT-7620	1.20556	0	0.182458	0.213773	0.201915	8.61426	0.949484	0.470117	0.663985	0.239846	3.38274	8.4208	7.75652	0.157783	0.030915	0.741593	0.724007	2.07721	0.135986	0.400647	1.02949	0.0825399	2.05505	0.788415	0.846568	0.0185225	2.32427	0.350845	0.166678	1.00704	8.69963	13.9341	0.0272564	1.42002	0.23246	0.179991	0.0381992	31.1894	0.171921	0.145716	2.2295	0.281233	0.370723	0.745763	0.880063	0.461959	0.213307	1.03339	3.44596
TCGA-06-0749	0.227778	1	0.24081	10.5247	0.276435	20.1215	3.38127	1.00598	3.21831	3.84175	3.32058	128.996	7.37363	0.168221	0.0722538	2.14052	3.59738	2.4072	0.292946	6.06931	1.24036	0.50177	1.01221	1.64145	2.06191	0.267521	20.1037	0.619867	0.452195	6.96083	18.9237	66.1455	4.25045	2.36853	0.748537	0.162977	0.31751	314.856	0.619537	0.421842	3.9611	0.222357	1.50709	0.979975	1.05072	0.652812	0.323991	3.15898	12.2251
TCGA-S9-A7J1	0.691667	0	0.101733	2.33069	0.103384	4.87892	3.21156	0.391877	0.732308	0.161899	5.37251	2.39704	8.45955	0.127929	0.0188462	9.98296	0.619457	3.70513	0.014974	0.371524	0.592741	0.0725506	23.6389	1.36145	1.37969	0.0535735	3.09693	0.282841	0.313943	2.30151	7.82137	55.2316	0.00161383	0.743788	1.19248	0.10647	0.00140343	26.5502	0.154807	0.151379	0.882874	0.14655	0.306804	0.322768	0.504451	0.391099	0.203498	3.97326	3.03373
TCGA-TM-A84O	2.80833	1	0.233957	0.517618	0.0727716	8.8096	3.40067	1.73409	1.58201	0.128339	4.97486	75.0899	6.62037	1.79772	0.0268885	5.0438	3.97243	0.292737	0.035361	0.463007	0.26054	0.0401572	6.09109	1.90188	2.2166	0.0985423	5.53242	0.258657	0.238511	1.69766	6.39537	29.353	0.043683	1.01723	0.90966	0.150205	0.0827617	50.6124	0.121214	0.165022	1.17513	0.140058	0.463234	0.53486	0.557906	0.228897	0.375323	1.54922	3.35106
TCGA-FG-8188	1.26389	0	0.207316	1.42887	0.109484	9.61479	3.07103	1.37557	1.09316	0.747944	4.82648	1.9121	6.62594	0.417322	0.0388397	0.760313	1.94652	2.97728	0.0476503	0.8836	0.412908	0.103225	2.08404	2.75175	2.55621	0.0338198	4.70806	0.36693	0.455259	2.71904	14.6246	47.3448	0.0863899	2.18154	0.384736	0.0649916	0.0372994	35.4032	0.202085	0.172961	2.68298	0.108342	0.290573	1.25333	0.731522	0.769047	0.202912	1.04444	4.45589
TCGA-P5-A780	0.2	0	0.295105	4.78043	0.0121389	7.78805	3.25186	4.60568	2.36272	5.77281	5.65987	34.9886	9.41251	0.257011	0.102559	4.94775	7.67889	0.756493	0.0399493	0.919441	0.331465	0.129929	1.06243	4.43713	3.58574	0.0309728	2.72099	1.12329	0.0839607	3.0652	12.9809	12.8114	0.373312	1.49202	1.01301	0.0947018	0.147703	42.2245	0.277393	0.111753	2.23062	0.156882	0.427449	0.689669	0.438597	0.274988	0.289977	1.02391	7.98475
TCGA-FG-A87N	1.14722	0	0.243555	9.17227	0.224318	10.2068	3.7687	4.53389	3.28968	16.9379	16.2686	34.7254	7.34618	0.349916	0.0629432	1.6298	2.46132	2.41673	0.0244596	0.54545	0.392525	0.0944237	2.47026	4.67669	6.1573	0.134205	2.45717	0.463116	0.717888	4.895	6.24228	116.87	0.478639	1.24207	2.86569	0.245215	0.149915	88.3082	0.225112	0.158765	1.12392	0.391005	0.493825	0.746752	2.44027	0.224028	0.720562	1.45629	2.09533
TCGA-FG-A60K	1.50556	0	0.081706	0.268883	0.200715	11.4571	2.37097	0.566758	0.580125	0.0441764	3.50416	34.6288	6.27972	0.235125	0.0510553	1.5586	0.392525	1.07107	0.03214	4.89391	0.462072	0.112806	7.03985	0.988527	1.07964	0.0362845	2.19314	0.105176	0.0506135	3.50495	6.38848	50.5014	0.0593083	0.966843	0.431276	0.207272	0.026388	21.0787	0.361944	0.139968	0.567051	0.321881	0.116206	0.704922	0.783349	0.205184	0.0738022	3.76957	1.80835
TCGA-41-2572	1.12778	1	2.96531	21.5663	3.55772	15.7351	11.7374	2.9098	5.8673	8.76379	15.6244	135.863	25.7639	0.774165	0.0770951	13.5038	1.62415	9.53251	0.278156	8.78265	0.773752	0.396292	16.477	9.62647	16.4478	0.565275	15.3743	1.6916	2.17202	5.52042	8.49893	65.1442	1.12993	2.37624	14.272	0.416918	0.490452	116.131	0.828093	0.17909	1.14003	4.36215	0.462177	6.59449	1.49358	2.44513	0.191942	6.60738	4.19756
TCGA-FG-8181	1.09444	0	0.582555	2.52313	0.310153	5.99179	5.62786	1.93304	2.09945	0.0680062	3.55285	19.5557	7.17158	0.879131	0.0640251	2.56745	0.969961	0.842947	0.200543	5.30649	0.894074	0.134101	0.364512	2.85631	4.00506	0.0823046	1.2967	0.141553	0.502269	2.39764	3.45947	9.5603	0.205859	1.24993	0.247745	0.10194	0.0432274	18.7932	0.0477144	0.0555605	0.647895	0.149982	0.141774	1.20388	1.08498	0.538355	0.570125	1.00652	3.19507
TCGA-06-0157	0.269444	1	1.43419	13.0479	2.69147	26.764	4.65326	1.67512	5.48321	0.897904	24.4778	126.381	13.6255	1.40724	0.12129	10.5682	3.55931	5.74277	0.154143	7.46053	2.01412	1.4987	5.95786	11.3371	13.7086	0.328019	9.98803	2.41734	1.60832	5.97873	28.0331	61.7066	0.808521	2.83452	6.68094	0.941852	0.518267	121.446	0.334375	0.163144	2.96531	3.67934	2.44935	3.23477	1.49044	0.421331	0.377144	3.41465	10.6391
TCGA-DB-5281	6.61389	0	0.794638	7.47045	0.222406	9.63136	3.32903	3.99361	2.35449	4.0796	9.28559	6.79056	7.82828	1.39308	0.0314587	1.68939	2.037	0.791571	0.38818	2.4341	0.460437	0.147365	3.67444	7.46539	3.98297	0.0664687	3.31316	0.531328	0.820945	1.94604	10.6583	17.6671	0.195777	1.9087	0.503408	0.190761	0.0104512	25.0407	0.369302	0.0732153	1.12725	0.3677	0.375872	1.13816	0.80611	0.74219	0.284665	2.31957	2.99188
TCGA-DU-8168	1.19722	0	0.198297	2.07402	0.11455	1.52175	1.3127	0.946449	1.56024	0.673347	5.34808	0.978117	6.73991	0.455817	0.0376731	0.617448	1.1069	0.50509	0.0255094	0.977316	0.226717	0.0997375	4.33808	2.68566	2.17928	0.0690107	0.82943	0.0257324	0.389405	0.421947	2.34983	6.29578	0.0295348	0.527121	1.95253	0.118497	0.0170283	7.00124	0.0607332	0.0481644	0.50521	0.253318	0.0192763	2.25948	0.260367	0.467784	0.265108	0.676398	1.42846
TCGA-DB-A4XD	3.36111	0	0.38011	1.79867	0.023373	7.75305	1.97285	1.15555	1.73453	0.255965	3.62922	13.078	5.46146	0.768436	0.034597	0.920659	1.25739	2.78619	0.0787995	0.946706	0.786944	0.159266	0.721887	1.83914	1.84688	0.016175	2.55874	0.146627	0.283552	3.50576	11.6002	29.7861	0.0413374	1.79724	0.204577	0.130379	0.0330163	19.9906	0.277513	0.068145	1.22795	0.251273	0.202173	2.32307	0.571895	0.360451	0.0752157	2.44264	2.45171
TCGA-E1-A7Z2	1.10556	1	0.114563	0.677466	0.203326	7.14471	2.98562	1.06961	1.26509	0.114429	4.54085	211.259	11.1108	0.211032	0	0.267083	3.87356	0.746363	0.232975	1.3234	2.56064	1.47345	1.38972	0.640795	1.49241	0.0126441	1.8107	0.246619	0.0668752	1.92556	3.32513	27.7554	0.0297228	2.13132	0.503675	0.0388888	0.035361	23.3618	0.200247	0.100107	0.49797	0.174051	0.0626887	0.181779	1.31199	0.356939	0.108224	1.91164	1.5377
TCGA-76-4931	0.775	1	0.320367	7.34462	7.3398	8.68113	7.01049	2.42929	5.01873	8.60631	19.2183	135.337	15.1701	0.40151	0.0167403	2.39402	6.71353	9.65969	0.821817	22.0218	0.347881	0.493028	16.6207	7.07761	9.1546	0.141215	17.1133	1.12546	2.70204	2.60421	8.21325	13.867	1.17513	1.2441	12.9261	0.235961	0.195864	166.434	0.629332	0.105542	1.06385	2.97514	0.881704	2.27874	1.22497	0.899093	0.2622	5.00538	3.13247
TCGA-TM-A84Q	2.14444	0	0.269244	14.8025	0.368333	3.75783	3.87184	3.60152	2.85144	15.0569	4.5874	1.3912	9.26959	0.682907	0.0932167	0.520358	2.59013	2.04129	0.0395463	0.604593	0.290241	0.0798548	0.348387	3.74779	0.885267	0.169865	4.28082	1.72139	0.528065	7.90336	21.5014	32.1733	0.493384	1.45246	0.471846	0.382935	0.0790199	64.1034	0.240384	0.303405	2.96462	0.0973117	1.86855	0.385711	0.303914	0.277965	0.243584	2.34692	6.86825
TCGA-19-1389	0.391667	1	8.82011	72.2587	43.9394	44.9707	27.0543	21.6227	29.8898	11.7697	30.3045	78.5693	60.9507	3.93037	0.110306	6.58668	164.035	8.78915	3.84778	49.911	4.01659	0.632148	99.2042	22.412	18.0608	1.71821	32.9538	5.77155	44.6762	21.7171	32.3986	331.269	44.7196	5.27879	96.9831	1.04867	1.71454	712.052	0.979975	0.401607	3.69495	11.4071	1.6885	18.5581	4.34395	4.08957	7.55603	5.44276	11.3794
TCGA-06-0168	1.66111	1	1.48372	55.0287	14.6667	22.1118	15.3342	4.3467	11.7697	3.72451	16.9502	67.562	19.3392	1.45092	0.140494	3.65049	10.1388	26.6492	0.132114	13.0479	2.14157	1.32445	9.60547	13.0216	5.68825	0.393194	16.4652	4.02364	1.73183	8.28197	23.8572	40.1663	9.08979	2.12597	45.0575	0.703399	0.558511	311.006	0.894771	0.100996	2.68167	3.68586	2.00888	3.44287	2.70595	1.06156	1.39044	3.81032	10.212
TCGA-DH-5144	0.677778	0	0.248733	0.718645	0.204946	4.19945	1.74986	0.977574	1.36961	0.271984	5.15174	12.9752	4.41448	0.415695	0.0423625	1.01807	1.95606	1.13605	0.113743	0.421643	0.368881	0.112682	3.41311	2.10535	1.31235	0.0258856	2.4043	0.200889	0.229922	0.540428	3.33515	15.4098	0.0521392	0.955644	1.36257	0.127226	0.0171615	18.6926	0.237546	0.0340915	1.36741	0.0926126	0.483956	0.370187	0.327783	0.360198	0.40103	2.22892	2.55363
TCGA-HT-7478	0.538889	0	0.578763	2.95627	0.274928	7.54104	7.795	4.75341	1.55621	15.0523	6.00475	2.18761	6.42271	1.10122	0.499369	1.44027	4.75862	5.49521	0.0417799	0.788616	0.320664	0.147458	1.14033	5.24758	2.05505	0.328565	6.16294	2.61367	4.72863	16.263	45.9605	66.5367	1.38936	3.65616	1.24718	0.165263	0.137758	106.647	0.229407	0.319915	7.1764	0.307424	3.13319	0.494411	0.792464	0.847257	0.479479	1.50065	17.8958
TCGA-FG-A60J	1.24722	0	0.272347	3.96278	0.0436719	7.81615	4.36896	1.03201	1.72459	0.55068	4.8499	3.42474	5.17404	0.304405	0.112596	0.316388	5.85706	0.197298	0.0589091	1.16525	0.872066	0.0465937	1.15341	0.941584	1.10422	0.0696544	3.80955	0.250189	0.32239	3.94469	11.8962	85.3438	0.0765389	1.6863	0.549699	0.379508	0.0177041	35.8314	0.121214	0.113327	2.00941	0.131148	0.631153	1.19248	0.327474	0.564232	0.197428	1.71085	4.99003
TCGA-KT-A7W1	1.21667	0	0.446806	4.97161	0.198677	24.226	9.86171	1.10572	6.66093	3.34188	31.2487	115.775	11.5312	0.393779	0.211759	4.92178	3.91712	14.2157	0.211485	4.23895	2.78353	1.54598	10.9529	8.41893	22.2805	0.278576	10.5409	0.349062	4.87453	2.0167	4.48904	47.684	0.268191	1.80927	11.3918	0.716008	0.187775	101.558	0.872066	0.284534	0.53092	3.75449	0.854999	1.81863	1.86273	1.3849	0.309782	8.34119	1.69563
TCGA-12-5299	0.272222	1	1.04895	28.7042	17.7974	14.2809	20.9875	8.61233	14.6387	12.3695	16.2852	93.0812	14.5337	0.911814	0.0740357	4.7327	12.9037	12.8479	0.137206	64.9567	1.16998	0.638461	35.5807	6.02982	14.8164	0.257598	18.7579	3.77209	1.73584	5.93438	11.1463	47.7344	11.4442	2.18814	28.7208	0.994933	0.14792	197.488	1.59004	0.0811231	1.71777	4.62886	1.30348	1.55334	2.42266	3.12388	0.752518	7.2453	6.083
TCGA-HT-7873	0.827778	0	0.195948	0.714501	0.128079	7.91394	1.30776	0.54603	1.0567	0.189873	5.38652	19.6091	9.44005	0.148395	0.0140437	0.310044	0.353794	7.7044	0.0285559	0.556174	0.629164	0.0422552	0.372602	2.34	0.95617	0.0295575	3.75863	0.680412	0.174502	3.3041	14.6342	4.7327	0.098861	1.5858	0.262607	0.154224	0.0245932	39.5823	0.12018	0.537104	2.30443	0.135112	0.189622	1.09136	0.597169	0.499124	0.0751517	2.48997	4.29978
TCGA-E1-5304	3.475	1	0.164111	0.347714	0.691274	5.10727	0.258356	0.670897	1.52789	0.18174	2.22273	6.40902	7.35762	0.15298	0.0330292	0.592741	1.01221	0.304619	0.0144753	0.858006	0.119191	0.0365407	0.814611	2.13079	2.25142	0.0484981	3.5553	0.103111	0.271304	0.672466	1.86519	3.32285	0.0505806	1.62806	0.458399	0.064165	0.0269096	11.0691	0.0864084	0.0542049	0.767832	0.218043	0.0855552	0.392618	0.169917	0.0657939	0.105747	1.29323	1.3335
TCGA-DU-8167	1.30833	0	0.436189	3.34339	0.147365	6.43827	3.95505	1.71913	2.52503	2.96531	2.65975	2.03544	6.0203	0.297868	0.0910864	0.897655	3.11079	1.19566	0.0940869	0.632313	0.555741	0.231571	0.526726	3.31316	0.894074	0.0589981	5.39916	1.42694	0.118628	3.65954	26.7772	20.9073	0.365042	1.55253	0.764392	0.121161	0.0460001	65.1442	0.283818	0.139311	3.54884	0.111332	1.07671	0.543067	0.710397	0.783349	0.325153	0.879594	10.8671
TCGA-06-0184	3.41111	0	3.72952	50.2297	8.0398	19.4225	27.6492	5.88549	6.85775	18.3286	12.6356	35.1596	34.1113	0.448139	0.0783788	10.5437	3.26831	9.13272	0.0676106	11.1404	2.39102	0.697691	25.6207	8.64852	10.2986	0.761135	22.1512	2.84534	2.57246	11.3371	28.478	66.5367	1.49396	4.97812	2.85419	0.459027	0.420519	257.143	1.0175	0.392349	4.99882	2.63209	2.17088	5.47829	1.85604	1.51524	1.41966	3.86323	11.1374
TCGA-DH-A7UR	4.58333	0	0.547313	0.278858	0.0847735	3.27064	0.821604	0.810478	1.59679	0.523125	8.17323	5.42881	9.95045	0.6137	0.0408487	0.935025	0.190096	0.439784	0.0443337	1.82193	0.509669	0.0461969	2.11022	13.9597	2.40134	0.0406869	1.60446	0.11855	0.5675	0.177675	1.37969	3.2541	0.0056773	0.644785	0.471666	0.465564	0.0106633	14.5608	0.206134	0.0556369	0.312543	0.232033	0.0908688	0.69586	0.341075	0.206503	0.412099	1.56065	0.825158
TCGA-RY-A840	2.37222	0	0.190361	4.44393	0.445718	0.846568	7.35907	0.629659	1.22664	0.0906684	4.17745	0.963989	7.80193	0.519552	0.0175712	0.289303	0.379598	8.51714	0.0192912	1.02364	0.838105	0.0614821	2.36853	2.36973	0.894771	0.0241313	1.4223	0.0709967	0.135741	1.09796	3.1209	25.3216	0.0297773	0.255155	0.709637	0.141595	0	8.51095	0.390903	0.0283558	0.467551	0.295641	0.0121177	1.97701	0.235125	0.224864	0.234802	2.09264	1.17983
TCGA-32-1980	0.1	1	1.12663	32.6762	3.40926	17.7779	6.19679	4.5048	5.0318	9.81775	17.3832	31.5965	20.8369	0.63661	0.243749	5.0176	7.08224	1.10512	0.102612	25.5556	1.17607	0.371169	7.73568	15.6716	12.297	0.330509	17.8628	2.27933	2.47819	8.22246	29.353	113.707	1.02225	2.91872	17.765	0.299744	0.398792	220.575	0.600452	0.178443	4.97921	3.20779	4.35923	2.88627	1.86224	1.02809	1.04867	2.05298	14.0761
TCGA-DU-A76L	2.26111	1	6.00998	30.8265	17.8826	17.8108	4.72142	11.1932	5.17844	17.1922	43.2984	91.7925	24.8787	5.37728	0.0958789	4.94116	7.66312	20.8726	1.17154	11.8996	1.09435	0.77937	11.6696	27.0113	29.8547	0.464845	10.3859	0.871599	7.17312	7.19867	15.0856	65.056	3.55693	2.05505	21.6132	0.810048	0.474671	278.175	0.565574	0.375685	2.15342	4.63593	1.98899	5.37961	3.02164	3.82135	0.881947	4.80859	8.30486
TCGA-DH-A669	2.55278	1	0.493887	3.52492	1.25739	5.58327	1.26341	2.53679	3.31539	3.43645	7.21796	3.28504	7.65088	0.488869	0.077293	0.69386	0.338601	0.236432	0.0178633	3.01956	0.5716	0.0252931	4.07057	5.32947	1.976	0.19331	13.8711	0.703028	0.472981	2.00063	5.49286	8.23598	0.0738651	1.05385	0.169257	0.146901	0.0444938	33.8848	0.244506	0.131479	1.32445	0.660434	0.949484	3.77209	0.494795	0.860066	0.537388	8.43839	3.62675
TCGA-DU-A7TA	7.125	0	0.317883	15.5163	0.202401	3.47158	3.63078	0.876343	1.61905	1.94113	8.08615	39.232	8.11036	2.63339	0.0667153	0.646335	0.342783	0.120667	0.00489929	4.82027	0.299635	0.111637	0.421842	6.57029	4.26179	0.120459	6.60324	0.581345	3.2056	8.16412	21.7077	70.8332	0.153402	1.70728	0.604839	0.124586	0.0253431	63.2952	0.056944	0.0841598	2.24582	0.14687	0.575797	4.1341	0.306841	0.194981	0.40103	1.52464	3.81282
TCGA-DB-A64P	2.54444	0	0.588328	8.43079	0.665242	4.74821	2.7158	3.15529	1.69518	3.1684	5.63654	9.45877	7.17158	0.349916	0.0576011	1.24443	0.397062	1.5377	0.0702055	1.50998	0.562923	0.0793321	6.04415	3.823	3.90657	0.0623743	2.39402	0.21349	0.134129	2.20202	7.5023	31.075	0.117472	1.4189	1.04246	0.121029	0.0347962	23.0772	0.228025	0.0605887	0.909892	0.109651	0.165022	0.984518	0.761135	0.375959	0.271057	2.42929	2.80316
TCGA-06-2564	0.502778	0	1.92755	12.5156	1.66498	15.8945	12.0628	2.95627	7.20016	8.23016	30.3785	212.806	18.7505	1.93451	0.0501522	4.42346	1.94062	15.5976	0.0567241	13.3168	3.38429	1.34402	7.69078	15.6768	10.1967	0.715628	22.2805	1.33493	1.22795	6.31239	38.269	135.863	0.929463	3.13703	10.3913	0.631329	0.303778	197.488	0.999256	0.394174	3.51457	5.11966	1.41368	2.67122	2.6961	2.54677	0.419791	6.78003	8.38559
TCGA-FG-8187	1.69722	0	0.13249	0.333984	0.30728	14.0933	3.63486	0.684378	1.10899	0.0859432	3.51056	48.3773	6.86526	0.188013	0.0517784	0.798668	2.28614	4.10222	0.181389	2.03918	2.06724	0.0625	1.21255	0.907232	1.93403	0.019269	2.07402	0.176906	0.135112	2.26731	7.00899	91.3649	0.157647	1.70014	0.230486	0.336246	0.0259708	31.0369	0.421331	0.0959105	1.0567	0.26906	0.33475	1.67868	0.55068	0.661334	0.215646	2.6961	2.97868
TCGA-DB-A64U	2.35	0	0.239145	0.172142	0.244785	6.30127	1.03367	0.607675	1.19966	0.0925315	3.12241	32.4863	5.91253	0.25725	0	0.825836	0.30569	1.14097	0.157683	0.410502	0.417536	0.10024	2.77953	0.598247	1.68275	0.0318166	2.02038	0.251959	0.394467	1.04641	5.74277	22.8242	0.016146	0.867126	0.643781	0.192524	0.042864	18.2237	0.350341	0.0969126	1.53488	0.135856	0.352111	0.346238	0.671071	0.376051	0.301465	2.4072	2.92007
TCGA-28-5213	0.827778	0	3.78991	90.5315	3.19894	17.1679	10.4366	10.0305	10.8527	15.5873	8.849	118.751	15.751	0.746963	0.423184	10.2094	23.982	7.11172	0.479961	34.5799	5.01537	0.357444	8.40326	13.8506	5.33648	1.26341	15.661	2.17032	1.17762	13.2737	32.195	135.863	30.1027	5.65497	20.6614	1.69836	1.60275	275.519	2.63403	0.168149	3.69918	2.12256	3.2421	5.12952	3.23991	0.540782	1.05958	5.98394	19.2861
TCGA-DH-A66B	3.55278	0	0.591209	17.7059	0.180709	3.63897	5.53616	10.0756	3.77628	13.2192	5.37728	2.11183	10.9617	0.711886	0.130354	0.144431	13.4636	0.64582	0.0451201	1.19801	0.0572061	0.107022	0.718845	7.35762	1.22994	0.212396	7.39123	1.99184	0.272907	5.82817	41.7535	22.5859	0.726627	1.63416	1.45706	0.224464	0.0577731	82.6044	0.16836	0.209335	4.96723	0.0978823	2.37804	0.382379	0.539179	0.825383	0.928464	2.11609	9.35968
TCGA-HT-8104	1.03333	0	0.627842	0.246365	0.147274	22.4316	11.1637	1.6298	2.29121	3.55772	17.9884	4.85862	9.36884	1.3209	0.109208	0.858702	3.86919	18.169	0.361944	1.84786	1.4148	1.04983	12.6002	9.68619	5.25696	0.159902	8.78915	0.276146	0.987437	3.28618	9.91299	80.7006	0.258063	3.27217	2.90639	0.690024	0.567656	113.707	0.993596	0.126589	2.20928	2.77691	1.01695	4.67776	1.0178	1.57695	0.852954	5.23509	4.08603
TCGA-DU-A7TI	3.28611	1	0.116355	0.6688	0.129372	8.04165	1.89702	1.00976	2.64299	1.58706	3.11877	33.5413	7.39283	0.326769	0.0278969	1.03683	0.432937	2.04024	0.0141524	6.35218	0.313654	0.10577	2.64171	2.39641	1.64405	0.0549479	5.30649	1.61733	0.738997	6.99801	13.5894	27.8781	1.03826	1.47226	1.01695	0.227279	0.0252781	57.3039	0.1278	0.128093	2.72949	0.169457	1.48567	0.509543	0.531463	1.5586	0.210474	2.85893	15.0569
TCGA-HT-7855	1.625	0	0.119078	8.31254	0.030813	3.92336	2.18099	1.93102	2.15944	3.08174	5.32253	1.63023	6.07912	0.447916	0.0404877	0.507235	0.865968	0.530778	0.0361765	0.215841	0.234475	0.0842296	1.40463	2.831	1.3689	0.0380828	3.03018	0.346571	0.268445	2.23173	9.82992	28.6717	0.0253744	1.38007	0.158965	0.126158	0.0198122	18.0205	0.150876	0.108649	1.83244	0.0354241	0.230563	3.03656	0.567656	0.296344	0.207719	1.63199	2.68945
TCGA-FG-7634	1.29722	0	2.05451	12.4945	1.37409	8.45206	2.96181	3.14354	1.54396	0.587104	30.3596	9.5603	11.3855	3.29806	0.168931	1.90334	4.33033	3.77544	0.106403	10.1663	0.500257	0.0827793	3.27359	27.7403	13.9812	0.265465	5.21331	0.554589	10.4366	5.52391	20.0711	18.363	1.36481	1.91495	4.61869	0.77833	0.0589981	89.3029	0.413323	0.141927	3.08537	5.40398	1.18994	3.48976	1.31981	0.461258	0.474544	5.26274	6.16294
TCGA-28-2513	0.616667	0	5.50956	67.4664	18.3903	25.9388	18.8941	14.8311	11.4791	92.2166	22.2308	55.7668	36.228	2.40371	0.342861	23.0889	19.0775	10.4736	1.05929	25.374	0.999256	1.1841	27.6792	23.6389	10.1663	0.401075	28.8036	2.76167	9.04773	13.4401	31.6157	335.812	12.3695	6.16554	95.1369	0.643279	0.437922	290.038	0.956423	0.171808	3.44827	6.72365	2.53992	8.3684	3.08537	2.68233	2.21882	6.20602	7.54933
TCGA-DU-6400	0.102778	1	0.183851	1.12392	0.469535	1.89307	1.69925	0.813528	1.51203	0.537516	4.33415	2.46365	4.93361	0.224914	0.129929	1.52088	0.568389	0.321491	0.108649	3.26757	0.383581	0.0360783	2.57742	2.12091	2.66804	0.050657	4.06877	0.233601	0.421538	1.10838	2.73208	5.93696	0.0258	0.686722	0.487765	0.225836	0.056636	19.9417	0.0645141	0.0564775	0.540428	0.118876	0.346654	2.22444	0.222458	0.50328	0.268069	0.788202	2.15396
TCGA-DU-7009	11.6833	0	0.203146	0.446806	0.272538	2.58947	4.72967	0.842731	0.947707	0.129023	4.14978	10.1916	7.03679	0.337875	0.0119251	1.15152	0.563802	3.07032	0.0250174	0.4284	0.645994	0.0460842	7.20016	1.10958	1.61259	0.0299435	1.43267	0.137117	0.23334	0.316019	2.47509	19.6877	0.0310285	1.1637	0.864458	0.100604	0.0161815	13.4118	0.0548417	0.0500328	0.737538	0.170903	0.16618	1.85554	0.597485	0.417741	0.374317	3.18392	1.88973
TCGA-QH-A65V	1.06667	0	0.0814384	0.416607	0.301049	7.45808	4.3313	0.810048	1.02752	0.891453	2.98836	39.8066	4.59337	0.115898	0.0247349	0.877535	1.62849	2.1	0.0570198	1.06733	1.05987	0.0735775	6.62594	0.606567	1.49638	0.0182063	3.02876	0.461959	0.536261	3.1446	6.40629	23.7325	0.0225989	1.2686	1.08726	0.152887	0	47.4951	0.289368	0.0282462	1.33639	0.13806	0.295641	0.659394	0.484798	0.302352	0.187611	3.18697	3.43255
TCGA-HW-8322	1.50556	0	0.839353	1.95353	0.220051	2.97233	1.5582	1.19184	1.66025	0.158181	3.85111	15.5362	5.45788	0.390053	0.0801591	0.992517	0.77855	3.53807	0.0547336	0.471545	0.367516	0.0398094	2.06514	3.22129	0.672986	0.0650906	2.77429	0.108509	0.486767	1.57943	5.59646	7.52934	0.0646539	0.431325	0.534104	0.344264	0.0126783	21.0787	0.42829	0.111281	0.877761	0.241246	0.352871	3.00604	0.474426	0.204043	0.281935	2.62705	2.39764
TCGA-FG-A60L	1.38611	0	0.275804	1.22062	0.0964328	10.8028	2.09684	1.81958	1.78442	1.79916	1.2686	14.3255	4.74414	0.286355	0	0.864814	2.71839	0.953096	0.0201396	0.528767	0.678384	0.149244	0.370546	1.32986	1.27376	0.0516711	4.30358	0.462541	0.136967	9.55341	13.7045	18.786	0.23968	2.09317	1.47738	0.103088	0.0258773	45.9162	0.202494	0.0813494	1.90478	0.0828532	0.406355	0.437276	0.603234	0.678567	0.162977	1.53283	4.62173
TCGA-QH-A6X8	1.41389	0	0.116917	0.868054	0.240015	11.5566	1.13605	0.768236	2.29984	0.250952	4.00327	4.86297	3.74443	0.121056	0	1.55253	2.06354	0.477919	0.0444786	0.718645	0.505711	0.0770703	6.57029	1.12904	2.60421	0.0701901	3.81705	0.600286	0.243096	1.32624	5.61092	11.0835	0.0895246	0.898615	2.2166	0.18745	0.0531852	32.933	0.188171	0.153854	1.30312	0.115047	0.557619	0.695586	0.310008	0.455027	0.24429	0.863845	5.14279
TCGA-32-2616	0.622222	1	0.419601	13.254	28.4934	29.1334	4.8554	12.6975	6.69719	16.442	19.1733	56.0486	15.9222	0.146209	0.106654	1.06789	0.892163	15.4296	0.0824413	31.4784	0.219037	1.70728	21.4926	5.74534	9.34598	0.355234	13.8752	1.12297	0.994138	3.43018	17.1133	27.1114	1.18866	4.21266	3.60476	0.11296	0.143342	237.905	0.3418	0.160376	2.48506	4.27892	1.80746	1.85314	1.23331	1.73673	2.92498	3.32133	9.26307
TCGA-TQ-A7RQ	2.20833	0	0.0775441	1.36145	0.194464	1.50751	4.37289	0.600608	0.737832	0.125684	2.94374	5.28815	8.56247	0.378411	0.038375	1.11413	0.5856	0.840247	0.00582759	0.794532	0.483183	0.068029	11.2733	0.9624	3.69073	0.0228649	0.53159	0.0701033	0.231675	0.885028	1.44743	7.568	0.00212703	0.636785	4.172	0.131674	0.00300476	5.21628	0.037682	0.0453538	0.301049	0.0855367	0.0302055	0.40386	0.361154	0.214152	0.227578	0.960803	0.872311
TCGA-W9-A837	4.31389	0	0.170812	0.416306	0.20902	5.99315	2.84471	0.967635	0.682367	0.0382539	3.67607	7.12596	5.18743	0.427037	0	2.31548	0.293085	1.99133	0.0495851	0.568539	1.20616	0.0703157	2.97233	0.814611	2.24698	0.0180292	1.29287	0.0559649	0.516046	1.2441	3.62675	21.0245	0.0230071	0.942378	0.476605	0.126506	0.00328209	9.06689	0.158394	0.037544	0.498623	0.163307	0.0632451	1.26204	0.642115	0.358981	0.294567	2.00888	0.963714
TCGA-DU-7007	5.31944	1	0.8836	22.0621	1.88245	10.0502	17.0336	7.87855	5.71427	13.1481	18.4748	5.28925	20.2553	7.72508	0.208258	0.768855	16.9317	4.13321	0.0845052	0.862202	0.356231	0.072096	1.63023	13.4715	1.49396	0.546891	9.35281	1.97389	1.05412	6.11901	24.3567	247.956	4.44697	3.68586	3.31613	1.41707	0.2622	90.5315	0.238617	0.170566	3.92071	0.544332	1.91546	1.19309	1.09855	0.687077	4.62886	3.16188	6.81549
TCGA-DU-8166	1.43333	0	0.269752	1.2377	0.332251	8.98997	2.68434	0.993596	3.16905	0.125976	4.52874	12.0991	6.413	0.380897	0.0426499	0.519418	0.567879	2.07038	0.033912	0.717149	0.367426	0.204577	5.25696	2.06458	1.70104	0.066349	2.20313	1.1159	0.602641	3.2011	11.4411	26.9686	0.295574	1.49278	1.21866	0.372329	0.151801	45.3989	0.133247	0.148456	4.44393	0.305979	0.778952	0.313728	0.574882	1.28305	0.19663	2.01566	15.1106
TCGA-FG-A713	1.72778	0	0.356495	0.416502	0.116812	7.41766	2.93411	1.4517	1.17187	0.238673	2.62705	21.3163	5.52391	0.982611	0.0191209	4.46651	1.24306	0.711527	0.121175	2.4043	0.779779	0.0945372	1.30455	1.47306	1.64706	0.0275626	1.34728	0.0963246	0.251959	0.548711	3.63486	12.9451	0.00634055	0.869483	0.463815	0.126465	0.0111241	8.57836	0.237394	0.0325767	0.451297	0.14513	0.126589	0.941852	0.844521	0.325767	1.03881	1.14283	1.22829
TCGA-VM-A8CF	1.69167	0	0.257941	2.86502	0.614688	13.0139	3.00604	0.642968	2.17032	1.08584	2.54363	108.191	5.93438	0.293085	0.0593487	0.525373	8.05113	0.757531	0.0322049	3.46678	0.718263	0.201579	0.723412	1.25903	0.835078	0.175773	8.02859	0.685656	0.116267	8.0772	17.1983	91.5707	0.237521	1.85361	0.463116	0.151767	0.0639133	154.616	0.280718	0.092493	4.09132	0.214244	0.650612	0.248141	0.645298	0.598798	0.184404	0.865724	5.32362
TCGA-32-2634	0.75	0	0.212305	7.03679	8.02133	25.6467	3.24736	5.15291	5.7317	5.30417	16.546	5.88294	10.0179	0.791571	0.0257286	1.93757	4.78342	4.9003	0.104	4.0299	0.638461	1.65414	8.96664	8.98583	5.43228	0.165055	4.67567	0.874206	1.14219	2.3533	7.7216	59.1745	0.649771	1.94014	8.91166	0.152283	0.820056	116.475	1.32732	0.266607	0.623133	1.2859	0.509543	4.30545	2.20928	0.35556	0.561627	3.72028	3.24591
TCGA-DU-7011	8.88889	1	1.98977	5.82307	0.160271	11.7437	2.78287	4.02455	2.21038	0.468145	10.5682	10.0856	8.92215	0.953337	0.0838713	4.14323	1.40198	1.32516	0.208795	1.47699	0.67967	0.300699	2.04181	11.6188	2.96602	0.185322	5.33875	0.625724	0.928959	7.02444	33.0803	57.6713	0.157042	2.75433	0.403266	0.0632451	0.0539003	69.9379	0.480208	0.132288	6.39667	0.509543	1.19407	1.04938	1.42304	0.948196	0.916764	4.0334	10.0628
TCGA-S9-A6U2	1.99722	0	0.53335	1.2101	0.471296	7.07615	2.93688	0.90943	0.64411	0.136199	7.795	28.0179	5.11625	0.453556	0.0999137	1.85361	2.47331	1.58663	0.231622	0.925927	1.17513	0.080332	3.89351	2.17421	1.53201	0.0790906	3.0124	0.149685	0.526596	2.47945	7.63385	21.3255	0.0512724	1.17122	0.718447	0.135884	0.023181	28.24	0.415284	0.0724248	1.28237	0.262904	0.474544	0.596853	0.518137	0.360451	0.184197	4.48413	3.74443
TCGA-DB-5273	6.925	0	0.724387	0.706643	0.767447	10.7551	5.71178	3.65699	1.95963	7.2405	6.51341	12.9526	8.36643	0.695493	0.134387	1.8756	6.65084	9.80115	0.183209	2.2799	0.560063	0.226114	0.922124	4.96281	3.03513	0.174462	5.8065	1.16277	8.05686	4.8182	22.0621	25.9388	0.741593	1.93965	1.08406	0.125472	0.042819	83.9373	0.387232	0.121265	4.72755	0.626859	1.72322	0.737248	0.712624	0.895732	0.230741	4.02364	7.79676
TCGA-DU-7294	7.96944	0	0.34336	1.15464	0.476852	6.26166	3.87184	1.21041	0.671592	0.170425	5.93163	10.5872	4.5874	0.407356	0.0300687	1.71684	0.906044	2.04809	0.0594739	0.939319	0.487142	0.0712703	7.84615	2.37036	1.98715	0.0299903	2.1265	0.102559	0.940089	2.03806	7.37987	11.0926	0.0719584	1.10332	0.931485	0.133901	0.0329235	14.5795	0.395326	0.0701268	1.27036	0.21826	0.156748	1.42422	0.463234	0.255607	0.299778	2.91188	1.89307
TCGA-TQ-A7RO	2.63611	0	0.366487	2.77691	0.519418	7.9702	3.71266	1.14806	1.33204	0.26054	9.01369	7.83906	7.31015	0.660617	0.107714	1.16432	1.3752	1.23567	0.105622	2.50953	0.526458	0.0563937	18.765	5.13402	2.6777	0.0428241	1.25669	0.158082	0.311736	2.34287	3.17793	24.0972	0.149177	0.816165	2.25197	0.255906	0.0308826	17.7779	0.55166	0.105224	0.579835	0.333196	0.376683	0.219085	0.591657	0.244451	0.300628	3.55122	2.09105
TCGA-FG-A70Z	0.911111	0	1.26069	18.7579	0.712248	16.5405	5.00867	2.50038	4.42346	1.88973	15.6926	107.87	9.69101	0.930983	0.154049	6.84857	4.29505	11.4942	0.624577	6.12026	1.61599	0.735868	3.21461	13.1753	9.08002	0.181621	9.73579	0.841154	5.66736	5.42881	10.1388	26.6775	0.818536	2.24358	3.44827	0.353124	0.419387	111.692	0.608599	0.081706	2.03128	1.79297	1.25401	2.48873	1.0351	0.63377	0.494155	4.3401	5.06153
TCGA-12-0821	0.897222	1	0.344745	12.9486	7.44557	28.4474	5.05277	5.09615	3.30032	0.74257	19.4854	96.5224	14.1234	0.408464	0.0118073	12.77	1.60404	12.2215	0.2012	22.0415	0.362555	1.27207	7.40611	10.6828	10.7302	0.13943	6.15341	0.75212	1.18506	2.76759	4.66049	33.4552	0.72151	4.31022	7.57955	0.374494	0.253198	131.827	0.632313	0.0682932	0.97127	0.681137	0.496576	6.39537	2.42688	0.218305	0.183608	6.46737	3.38898
TCGA-14-1825	0.644444	1	0.801811	5.23066	6.05077	10.5007	4.85862	3.71103	1.91597	3.22276	14.8262	34.1839	10.1892	0.470117	0	2.47509	1.63199	2.69808	0.142013	8.2028	0.310229	0.550548	4.17015	8.98583	4.78043	0.0965587	5.26962	0.630736	0.968665	2.5083	7.82997	29.8369	0.9582	0.926938	3.56257	0.157783	0.0397617	87.9149	0.427978	0.0965168	0.769862	2.69015	0.360451	2.89038	1.65061	0.572797	0.166147	3.04522	3.3495
TCGA-QH-A6X9	0.161111	0	0.208393	0.627842	0.230587	4.37096	1.58027	0.867126	1.30204	0.141241	2.92498	1.90382	5.69428	0.370897	0	1.46715	0.209745	1.95455	0.0469961	0.823603	0.408464	0.111003	0.381716	0.53092	1.15341	0.00824455	4.53389	0.296629	0.079941	3.02944	10.59	11.8053	0.0160419	1.41517	0.324531	0.268387	0.0107186	21.8379	0.0886596	0.0558694	1.02949	0.0502361	0.184613	0.822503	0.40486	0.448711	0.223831	1.8377	2.33125
TCGA-IK-7675	1.60556	1	0.158864	3.35819	1.14806	18.0141	1.72228	2.42866	1.40271	0.869707	4.64827	57.1602	8.71607	0.119311	0.044128	0.532138	0.585822	0.464845	0.0688131	0.68654	0.179991	0.450035	4.87997	1.65148	1.19865	0.059399	3.08467	0.228845	1.14441	1.82901	5.61322	100.228	0.122572	2.26392	1.31734	0.094106	0.0414234	24.9894	0.206823	0.0794871	1.13025	0.150973	0.151379	0.364779	1.34509	0.347394	0.429122	0.547997	2.44385
TCGA-DU-A5TR	2.52222	0	0.611155	6.75756	0.178092	7.77757	4.52085	2.85562	8.04727	14.6987	3.69753	22.5134	10.4736	0.261845	0.143154	7.3002	9.75937	1.92201	0.0488718	1.01723	0.316913	0.087046	0.137941	5.6	0.663631	0.20554	11.9126	3.82992	2.0984	12.4872	25.3615	30.3404	0.340435	3.47317	2.13998	0.10753	0.837763	185.823	0.247745	0.81242	5.56409	0.106631	2.55874	0.315727	0.317213	0.504195	0.809591	2.3336	16.6433
TCGA-HT-8105	0.527778	0	0.23685	5.03071	0.520485	3.63733	1.53572	2.17088	1.27239	1.11898	7.85338	1.71406	9.15232	0.775202	0.00162074	2.43288	1.58371	1.51885	0.109603	21.6884	0.375504	0.197556	1.4448	13.6878	3.24434	0.0880866	2.22166	0.184554	0.23406	1.30382	3.72285	13.7333	0.206823	1.66625	0.369302	0.166893	0.0876902	26.2386	0.108558	0.0626134	0.296066	0.0975791	0.0776865	0.608599	0.539039	0.520096	0.181779	1.4536	2.40903
TCGA-DU-A76K	0.963889	1	0.257711	0.523778	0.500327	14.62	1.91597	1.5858	1.32445	0.110331	6.44303	70.8332	4.61968	6.46737	0.0565398	3.81625	0.3549	5.98128	0.429656	2.47634	1.57193	0.704539	7.83723	0.809147	1.24959	0.0346574	3.45149	0.177294	0.128936	0.603018	1.12934	38.2986	0.259482	1.65016	0.487142	0.200201	0.0145994	14.0071	1.71546	0.0388888	0.159968	0.692407	0.0587817	6.32064	0.419183	0.474915	0.224415	3.60231	0.668431
TCGA-TM-A7CA	2.93889	0	0.10545	0.376955	0.0697326	4.36605	1.68455	0.771521	2.43288	0.075053	2.76971	1.31449	4.27599	0.139729	0.0102078	0.494919	0.270748	1.66715	0.00528286	0.257941	0.134101	0.0704134	0.482633	0.674498	0.802023	0.0182269	1.47738	0.237496	0.749734	0.953337	9.93296	15.6137	0.0431778	0.97023	0.562329	0.125684	0.00882236	18.5092	0.0629017	0.0485199	1.42075	0.0348905	0.238036	0.416607	0.226313	0.250692	0.0922731	1.25669	2.47945
TCGA-TM-A84T	2.01111	0	0.180342	3.80614	0.230226	7.8982	1.89167	1.25162	1.79724	0.441764	4.21739	4.37961	6.88314	0.334133	0.0631613	0.441429	0.531188	0.766824	0.0160419	0.363625	0.121786	0.214931	0.890987	2.38093	1.11079	0.040886	2.81065	0.558647	0.246648	2.50712	23.196	12.2356	0.00804368	1.26967	0.636278	0.12085	0.0174593	33.6335	0.245987	0.116562	2.61056	0.143609	0.604839	0.337335	0.489224	0.40745	0.14902	2.17032	4.53581
TCGA-06-0156	0.494444	1	0.663093	52.0912	10.7662	17.9746	6.1779	4.11228	8.87833	8.2472	12.5296	92.0064	15.5568	0.407356	0.226766	8.26646	35.6539	8.04919	0.595515	38.748	0.956671	0.885267	9.45877	17.9616	4.73792	0.397457	9.71669	1.55578	5.09173	11.3097	23.8803	115.775	13.2972	3.35423	37.037	0.638461	1.29846	195.096	0.364692	0.237003	1.89408	2.1605	1.24374	3.50177	2.82289	0.456745	0.661888	4.51172	11.4506
TCGA-HT-7610	4.73889	0	0.245963	0.602181	0.312543	4.75025	2.96945	0.747161	0.750132	0.082314	3.55285	1.11651	5.398	0.605169	0.00933148	1.16998	0.0886982	1.03395	0.0254193	0.669852	0.411597	0.0464323	2.29521	0.840921	1.07703	0.0111035	1.62462	0.426593	0.181271	1.86855	9.36409	15.4192	0.0619314	1.06933	0.246823	0.0959211	0.00293477	13.6381	0.0793668	0.0603876	1.50632	0.118776	0.167577	0.393095	0.989805	0.505832	0.646688	0.551382	2.83688
TCGA-DB-A64L	2.04444	0	0.18424	2.76298	0.122519	4.18203	1.89506	1.35097	1.08726	0.387136	1.92454	1.5472	7.47542	0.300202	0.124586	6.52466	0.247423	0.89051	0.0234614	5.56409	0.451919	0.138145	4.77718	2.4801	2.11768	0.103384	2.83028	0.109253	0.165162	2.45747	3.45312	6.14564	0.439016	1.14441	0.70945	0.104535	0.0588733	20.6356	0.0617573	0.075498	0.820056	0.044404	0.208125	1.6002	0.75212	0.519418	0.300137	1.38233	3.06738
TCGA-S9-A6WO	1.57222	0	0.131573	1.55043	0.116117	4.39219	2.13347	0.937305	1.98062	0.295105	2.63723	1.97389	5.25929	0.168829	0.0137765	0.195864	1.52175	1.96472	0.0422158	0.134736	0.335565	0.150299	0.319458	1.50227	1.85649	0.0334148	4.58323	0.83755	0.173247	3.60641	27.9548	11.8695	0.105224	1.38157	0.252977	0.0584538	0.0781177	38.5334	0.259364	0.185603	4.73475	0.0441428	0.290926	2.42809	0.28105	0.697511	0.0944964	2.16758	5.7814
TCGA-27-2524	0.641667	1	0.908714	18.6782	41.2924	19.6323	13.2619	12.5932	28.9496	45.31	19.7033	40.5627	28.3214	1.61345	0.0626602	12.874	3.83168	1.37409	0.105611	29.4055	5.12181	0.770701	21.5283	8.78265	12.2179	0.322838	14.8116	6.80229	4.34771	5.78758	9.4425	72.1336	8.97951	2.52503	129.469	0.838888	0.184446	461.395	0.408964	0.123358	1.7733	7.53934	1.4148	8.39334	2.18372	1.69836	0.842947	3.76377	9.80833
TCGA-TM-A84I	2.37222	0	0.232724	3.59981	0.321232	8.52915	2.25948	1.64363	1.62553	5.92514	4.76672	48.4726	6.46353	0.156783	0.037399	0.292064	1.2293	1.40574	0.0598868	0.297532	0.0579757	0.464507	2.95416	3.23622	1.13573	0.175978	1.93254	0.486151	0.678567	2.46667	10.2463	111.692	0.390903	1.9617	0.754892	0.217826	0.0391571	35.0872	0.0386143	0.124054	1.807	0.401708	0.714324	1.0461	0.394077	0.270368	0.260726	0.579835	3.01164
TCGA-HW-7490	1.625	0	0.622985	1.99336	0.15144	8.55858	2.8317	5.08498	1.52586	6.42692	8.95361	17.7522	10.1739	0.529851	0.169529	1.63375	1.12817	0.375323	0.0396184	1.98212	0.480449	0.0215385	5.49882	6.39537	5.25929	0.149948	3.55371	0.303549	0.395618	1.58157	8.1962	56.3141	0.475162	3.13703	0.33028	0.29402	0.0477785	49.334	0.337335	0.0570077	1.34254	0.0776123	0.615014	1.99133	0.721128	1.13055	0.315058	1.66455	4.27986
TCGA-HT-7881	0.247222	0	0.0742659	0.194061	0.216289	10.7746	2.69546	0.906044	0.642968	0.172295	3.02807	21.3887	5.72053	0.223927	0.00390386	2.42391	0.774364	1.60149	0.0800923	0.354174	1.47856	0.0896805	1.27995	0.376418	1.30455	0.0138656	0.939582	0.0625427	0.104651	0.839127	1.91694	19.9017	0.00508514	0.952061	0.268387	0.0790376	0.00457667	9.06911	0.325388	0.0347009	0.384133	0.34294	0.0728185	1.48253	0.855223	0.361681	0.179667	1.59383	0.746963
TCGA-06-2565	0.575	0	1.87039	4.86407	2.24641	19.1507	4.43232	1.64233	3.68667	5.38769	33.3879	59.017	32.5932	1.65894	0.0858124	15.1349	8.26072	9.13493	0.0952079	6.60037	1.06274	1.75715	6.64937	15.2192	23.4154	0.424133	10.1388	0.808521	3.58574	2.88119	25.541	40.1984	0.43923	1.01919	10.3066	0.738408	0.103885	159.44	0.501518	0.153015	2.28785	2.27019	1.04275	4.48904	1.69563	0.581494	0.365829	6.0635	5.78999
TCGA-14-0817	0.455556	1	1.81208	11.072	3.91187	21.5283	7.41083	3.65375	7.32852	7.29865	11.4914	22.2713	15.1551	1.78725	0.149114	8.21141	12.1973	5.24307	0.175753	10.2281	2.11341	1.06184	4.02643	7.39283	10.5437	0.593957	15.3144	3.82046	0.698233	9.39686	26.2096	65.7276	2.20875	4.88751	5.20874	0.758936	0.114479	219.027	0.464392	0.138474	4.91847	2.16485	1.73493	6.77702	3.19071	0.85825	0.486767	3.59243	18.2307
TCGA-DB-A4XG	6.16389	0	0.240015	0.302219	0.13156	2.30786	3.01524	1.35097	1.3053	0.615501	5.26387	10.1287	7.2243	0.586803	0.016175	0.591969	0.218355	4.12858	0.0447555	0.926672	0.596403	0.0715881	5.40158	1.63289	2.38037	0.0180712	1.3313	0.0450117	0.917701	0.555325	1.0484	7.90158	0.0109752	0.979452	0.424968	0.261432	0.013622	5.85575	0.0738022	0.0420424	0.246533	0.293288	0.0315584	2.12256	0.589535	0.552481	0.346075	2.94374	0.686808
TCGA-HT-7476	0.552778	0	2.52004	0.835745	0.109892	5.1407	3.27359	3.70684	1.76036	0.315058	8.62011	13.3558	8.60433	0.680959	0.0524111	2.39341	1.31804	0.351016	0.863845	1.34988	0.593807	0.043648	0.837313	8.73848	2.59853	0.0541809	2.11078	0.232512	0.509669	2.07933	8.11597	13.3878	0.0649613	1.87368	0.190508	0.0602774	0.0430889	58.183	0.144245	0.0966413	1.07049	0.482756	0.357869	1.38341	0.768855	0.456216	0.762558	1.11834	2.80316
TCGA-E1-5305	6.75833	1	0.294966	5.85069	0.231571	6.19942	2.98908	2.63534	1.28271	1.35748	3.54077	23.1326	8.79117	0.210203	0.082532	3.40607	2.15015	2.08089	0.090446	0.52632	0.458578	0.0754173	8.83851	2.09945	2.02447	0.0728966	2.82959	0.577728	0.178596	3.63078	10.4603	19.5402	0.176538	1.65285	0.932247	0.0262971	0.0357598	25.5556	0.636114	0.0906212	2.19091	0.125579	0.518917	0.307848	1.56902	0.340671	0.303335	2.04552	4.82128
TCGA-DU-6410	0.672222	0	0.803721	0.731325	1.04021	1.28749	1.0461	0.879594	1.64101	0.297532	8.95361	1.44405	6.93182	0.651122	0.0301177	0.906044	0.169003	0.720374	0.0125089	1.6832	0.33028	0.0201709	0.725886	6.18891	2.26282	0.0557716	1.92454	0	0.8869	0.486025	0.828983	1.00866	0.0310706	0.676398	0.371524	0.254506	0	5.90501	0.0445656	0.0255018	0.199653	1.18082	0.0798805	6.26019	0.410697	0.177565	0.233448	0.641786	0.454141
TCGA-P5-A5F1	0.497222	0	0.370459	6.94552	0.397553	17.0336	2.7014	1.05326	2.07348	0.471422	3.87008	15.3045	6.70165	0.409863	0.0639133	1.79063	3.24736	2.65064	0.0940122	1.74986	1.77421	0.071829	0.885267	2.64681	0.592741	0.204133	4.21647	0.595808	0.212492	2.80316	9.96766	57.1602	0.239355	1.85746	0.781228	0.0768467	0.0982636	46.7889	0.539039	0.120562	1.82104	0.188853	0.69624	0.597485	0.798031	0.654532	0.573371	2.87058	4.45191
TCGA-14-0871	2.44444	1	4.21362	6.01899	0.99196	21.5195	1.33204	1.65148	4.41947	1.04021	39.8395	73.8935	71.3063	5.95532	0	3.92244	1.30204	1.08185	0.074331	5.52997	14.3255	0.344187	5.76281	4.07101	51.7445	0.0828359	9.7309	0.181779	19.0697	1.38024	4.06151	15.6977	0.737832	1.72776	4.02102	0.127448	0.0789037	234.241	1.72368	0.0536761	0.378234	5.28577	0.139282	43.8592	12.2835	0.288561	1.27477	3.32595	2.73796
TCGA-HT-7482	5.07222	0	0.245939	2.18977	0.281365	13.3519	5.92259	1.35329	1.33385	0.97786	4.37479	14.9699	5.56287	0.928718	0.0561981	2.64741	10.5545	1.22163	0.0718666	4.19015	0.81526	0.21392	0.992789	1.0351	1.67914	0.0400901	6.09776	1.00813	0.724949	5.79885	33.5413	64.8543	0.126079	3.42245	0.568389	0.314198	0.0254638	55.2931	0.527927	0.221078	7.26614	0.151962	0.860066	1.19932	1.55294	1.17513	0.131729	2.08404	8.89525
TCGA-DU-7304	1.96944	1	0.194271	3.6007	0.155825	2.73472	3.05158	1.23567	1.5955	1.51802	4.12768	2.30384	5.38534	0.381526	0.0301821	0.381252	4.07144	1.09557	0.0477144	0.572333	0.32438	0.0852034	0.38432	2.6194	1.03258	0.0441764	3.25564	0.283818	0.089951	1.45786	10.7606	48.0803	0.106174	1.83244	0.451186	0.0834723	0.0274786	28.1427	0.119791	0.0668322	2.3798	0.0906583	0.379785	0.326542	0.44527	0.43923	0.278156	0.53092	3.02098
TCGA-CS-5395	1.775	1	0.270059	1.31057	0.39432	16.8073	1.77981	1.07671	1.14186	0.16618	17.7192	28.5405	7.07761	0.482756	0.0473331	7.69748	0.504313	1.33787	2.52313	0.965551	1.93757	0.781022	12.3419	2.601	3.92244	0.0857197	5.76646	0.585294	1.09675	1.68455	13.3324	127.263	0.118267	2.0916	1.79916	0.152654	0.047417	29.7861	0.655733	0.0674552	2.75433	1.15152	0.562923	1.14656	0.841829	0.422351	0.489469	2.9829	4.82345
TCGA-E1-A7YV	2.74167	1	0.690727	1.25936	0.249621	11.8695	0.46919	4.02102	1.65239	0.522066	8.83428	19.4304	13.7372	0.414974	0.0415672	1.68587	0.472981	0.205859	0.20169	1.10272	0.676743	0.113643	1.38195	3.56821	2.02608	0.0557955	2.02343	0.0850729	0.167652	1.76215	1.67212	27.6492	0.562923	1.23803	0.749938	0.095489	0.00872868	22.0621	0.095809	0.0223916	0.187492	0.0814647	0.091287	1.34402	0.549566	0.358215	0.168469	2.7656	1.34801
TCGA-E1-5303	5.7	1	0.084592	17.5975	0.67623	13.8711	3.61855	0.996526	1.76352	1.74854	3.98732	1.36037	5.83563	0.228385	0.0392973	0.951012	4.88966	5.98523	0.149146	1.49947	0.744588	0.268883	0.419082	2.0434	1.62507	0.117946	7.98658	1.40346	0.172445	13.909	28.9323	13.4835	0.40267	3.3026	0.607916	0.0479399	0.105863	89.7055	0.483484	0.169291	7.568	0.146179	1.30204	0.858926	1.14961	0.566477	0.195103	2.19591	12.7045
TCGA-HT-7874	3.13889	0	0.208478	0.955644	0.25486	6.26705	3.36833	1.23672	0.88809	0.116964	4.14886	7.25658	4.63797	0.912808	0.0368466	3.30555	0.379694	1.89557	0.0684836	1.01471	0.885028	0.112332	1.96519	0.690727	1.5862	0.0445335	0.97338	0.144199	0.560772	1.21469	3.1209	17.6101	0.118702	1.51966	0.397649	0.14021	0.00874665	10.8469	0.121495	0.0254034	0.727216	0.137758	0.05001	0.520231	1.15586	0.589687	0.545746	1.20914	1.50588
TCGA-HT-A617	1.36389	0	5.41687	27.245	0.222891	12.1973	5.91253	2.72559	3.2131	6.02982	8.67897	72.74	13.3599	9.38519	0.690727	3.87091	0.77687	10.2618	0.130923	13.3206	2.95348	0.694575	12.4872	3.23551	6.82599	0.302419	8.28958	0.395326	1.23331	11.7924	16.3414	38.3873	0.175114	4.51981	4.76884	0.157912	0.1597	157.347	0.82294	0.381169	2.12915	1.26204	1.1333	0.845093	2.58692	1.78725	0.566625	3.38743	5.63285
TCGA-S9-A7R1	14.35	1	0.529787	3.37443	0.414765	4.83606	2.26334	1.70414	2.57277	0.173103	2.48997	10.5545	6.04547	0.580125	0.0250895	3.58338	0.155859	0.406454	0.0608763	2.25772	0.40966	0.122944	2.41969	1.29528	2.43781	0.0400535	0.727815	0.141729	0.155758	0.771114	1.54268	8.9306	0.183648	0.834632	0.995739	0.0997375	0.0234692	13.3558	0.25445	0.00986654	0.253661	0.252841	0.064064	1.56528	0.427137	0.515651	0.267705	1.84736	2.59529
TCGA-E1-A7YJ	1.64444	1	0.157799	36.8465	0.0362042	23.1746	7.09921	2.04809	4.97812	3.68263	11.3582	183.775	15.0569	0.880063	0.108452	6.6146	7.28884	2.91391	0.143609	1.32125	0.301329	1.72093	0.836188	3.65049	11.0633	0.434756	4.60158	0.465901	1.79297	10.6774	9.83732	41.8948	0.464507	2.16703	7.14787	0.263717	0.588782	109.412	0.565725	0.530254	2.17479	0.514855	0.892645	1.57321	1.24106	1.05756	0.208125	7.72691	3.19967
TCGA-06-5859	0.386111	0	0.215957	64.0159	0.232901	9.60064	1.9866	2.63855	4.23705	1.98263	9.11739	77.2749	8.85533	1.38452	0.357278	14.9983	6.56742	17.6932	0.593046	1.53687	3.62922	0.556035	0.922383	2.64171	2.11872	0.788616	19.47	0.554953	0.271682	9.92807	27.8781	58.7849	0.807649	3.52492	0.780622	1.19665	0.219275	73.8935	3.43724	0.145377	3.38274	0.271494	2.34808	3.02309	2.1887	0.759324	0.331465	12.4516	5.90109
TCGA-FG-A4MY	2.00278	0	0.0897671	4.40005	0.215355	5.98916	4.39711	1.89604	2.0188	4.30123	4.43232	30.8648	7.00899	2.54182	0	3.3026	5.72176	2.19926	0.0240228	0.992236	0.49797	0.161158	0.758119	1.5128	0.918697	0.150457	2.18321	0.549699	0.0804041	1.83575	5.80779	22.0022	0.221426	2.35392	1.77706	0.262491	0.290373	30.2671	0.24856	0.150876	0.730743	0.147642	0.179991	0.372954	0.581726	0.378061	0.152094	1.55043	3.55285
TCGA-S9-A6WG	6.76944	0	10.9731	4.13043	0.256079	9.55783	2.70727	6.53189	10.7971	0.971035	17.8563	90.3294	16.1512	1.70459	0.480819	4.2399	7.77408	1.93914	2.78483	7.83356	0.834185	0.194753	0.513551	18.9055	7.40773	0.127982	5.54967	1.35531	0.774576	6.30683	20.8025	43.8592	0.743788	1.66025	3.64718	0.107304	0.317141	125.533	0.284925	0.179554	2.13562	0.781022	0.680412	2.39704	1.045	0.641786	0.40151	2.34233	9.56271
TCGA-CS-5393	3.39444	0	0.101589	1.60576	0.193893	5.78385	2.69216	1.26102	1.69881	0.371695	4.17745	1.46752	4.83714	0.171155	0.0383975	0.654532	1.5582	0.763964	0.0562212	0.27995	0.252201	0.110018	0.610678	1.34655	1.5172	0.0270232	4.71214	0.480208	0.0521676	3.23055	16.962	6.88625	0.0154048	2.17145	0.214152	0.124879	0.0384787	55.362	0.140627	0.170131	4.64623	0.0693229	0.616321	1.12904	0.764392	0.554167	0.275421	1.35637	7.15256
TCGA-06-2562	0.238889	0	2.93756	28.8997	3.76459	35.3308	12.5932	14.8361	13.4401	30.6571	32.8468	81.7813	35.2075	1.80192	0.0429668	15.4098	1.51121	35.3795	0.151133	30.0148	3.94554	1.67686	34.3911	20.6179	34.4156	0.446368	17.8826	5.06262	2.1665	5.37025	21.106	335.812	11.5187	4.75446	80.7006	0.357957	0.576251	303.648	1.74898	0.527121	2.17592	15.9876	1.36961	4.84343	2.11022	14.0071	1.05555	6.17229	8.63631
TCGA-TM-A84R	1.57222	0	0.337087	0.610993	0.296208	5.57836	4.4705	1.43192	1.10809	0.0814552	3.60395	10.4901	5.22259	0.829208	0	0.81526	0.41343	0.155859	0.10669	1.12265	0.918445	0.0919745	2.38093	0.817656	1.64532	0.0281663	0.885028	0.118999	0.288012	0.53064	2.25429	10.6087	0.00870086	0.955387	0.308713	0.0978156	0.00399588	10.5007	0.0878782	0.0498369	0.618094	0.109208	0.136764	0.454026	0.882424	0.676043	0.711339	0.875883	1.21597
TCGA-HT-A619	1.63056	0	1.02086	2.62574	0.514004	1.26826	0.406845	1.52131	1.2939	0.0896414	6.35218	2.04024	9.11959	0.682907	0.0498153	2.90565	0.0394136	0.693292	0	1.23704	0.20326	0.0306795	1.22895	8.24912	6.44234	0.115376	1.89356	0	0.708326	0.360019	1.05072	4.64928	0.0227508	1.39044	0.349916	0.432937	0.0261516	6.52179	0.095011	0.084703	0.0679561	0.430494	0.064276	3.29806	0.647383	0.091364	0.214468	1.08437	0.879131
TCGA-DU-A5TT	2.06389	0	1.02086	2.49246	0.306197	17.402	3.20634	1.27926	2.08996	0.838676	9.3122	11.8116	11.5001	0.313513	0.0990302	1.96472	2.87198	9.09768	0.0397859	4.39114	1.88737	1.38601	0.997875	1.65061	2.91673	0.106588	2.83859	0.469423	0.749334	7.65786	8.52915	23.2635	0.526987	2.70269	0.645729	0.240945	0.0502135	74.8073	0.732108	0.149533	0.748733	0.89932	0.466849	0.746752	1.14838	0.561758	0.311664	4.61968	1.62157
TCGA-TQ-A7RM	3.1	0	0.997607	0.688005	0.637115	7.47881	0.98315	1.0584	0.616157	0.08051	9.47239	39.9049	6.81246	2.98218	0.028648	0.84228	0.261136	0.218741	0.00202208	2.53427	0.20411	0.0191837	3.06883	6.76662	2.27127	0.0766983	0.984765	0.110091	0.579835	0.707012	3.1597	10.7943	0.0501018	0.878235	0.717149	0.57087	0.00935742	13.4715	0.043801	0.0771809	0.363264	0.926938	0.130163	0.693487	0.250981	0.087046	0.096892	0.470817	1.13207
TCGA-VM-A8CE	3.03611	0	0.312808	0.335565	0.190761	8.74875	3.04015	1.01414	2.73598	0.136614	5.86087	57.1602	6.48416	0.306619	0	1.91353	3.01817	2.84804	0.165595	0.312625	0.344745	0.0680213	4.10958	2.42391	2.25599	0.0111327	1.39971	0.412696	0.91427	0.893341	4.48505	21.2433	0.0790906	0.831716	2.45717	0.145011	0.0371717	24.8911	0.332806	0.0632723	1.47265	0.377232	0.548574	0.581345	0.518267	0.432726	0.119228	2.27019	3.24362
TCGA-DB-A75L	0.95	0	0.472148	1.87368	0.162366	4.51371	1.68003	2.04967	1.13479	2.44692	3.2243	2.52808	9.09768	0.419891	0.0200009	0.466965	0.0841694	0.719615	0.0361995	0.487637	0.334058	0.102484	1.26753	2.52065	1.44138	0.0338198	3.74609	0.488618	0.217347	4.97921	11.7536	9.32567	0.0389526	1.43228	0.538612	0.141082	0.00678794	35.4542	0.100604	0.0933577	1.26102	0.0748596	0.253496	0.932486	0.611942	0.351608	0.181466	1.70863	2.40547
TCGA-S9-A6WN	1.34444	0	0.738207	56.8786	1.61386	3.51938	15.7723	55.2931	3.22652	39.7098	12.5471	96.2921	21.3978	0.242498	0.14792	1.05555	83.0975	28.1919	0.040553	3.37825	0.391292	0.203284	16.8367	14.2202	2.99188	0.632977	23.6634	0.339296	5.5108	14.3163	10.3618	206.696	0.755874	4.23895	4.37479	0.446806	0.487892	121.836	1.38304	0.296413	3.03944	1.68587	1.68983	0.596551	1.39044	9.28772	1.49278	4.11134	3.61941
TCGA-HT-8018	3.2	1	2.15449	14.3613	0.390435	9.50684	6.40076	3.48976	2.82021	4.07232	8.46937	19.7589	11.1549	1.2866	0.445052	5.29958	3.45312	2.38924	0.35667	5.73421	0.953096	0.178292	2.17254	9.46321	3.92767	0.187116	5.51325	0.325989	0.712067	6.66093	20.9256	18.7367	0.733693	2.30209	1.02778	0.189948	0.0617438	84.2791	0.21826	0.142853	2.98073	0.492539	1.49676	1.11442	1.19441	0.784402	0.656068	1.85314	9.5603
TCGA-HT-7470	0.744444	0	0.203326	0.258179	0.196972	4.76574	3.13031	2.33422	1.00407	1.45591	3.6251	10.708	5.08031	0.312625	0.0381229	2.72494	1.42963	1.73673	0.0501522	0.594655	0.428615	0.0359136	2.78619	1.5917	1.41026	0.0128606	2.37804	0.291542	0.26255	1.2967	8.68318	14.5382	0.096892	1.70235	0.306122	0.122387	0.0231585	25.7774	0.201824	0.0602709	1.9882	0.139804	0.322615	0.811315	0.743573	0.459145	0.528898	0.895732	3.12241
TCGA-14-1823	1.50833	1	1.3752	15.8945	9.04773	24.502	10.9274	13.1322	10.3938	11.0218	11.6696	121.055	26.6775	0.32623	0.155366	6.50923	35.4542	8.25314	0.233497	10.9503	0.466131	0.0194947	18.765	9.01588	5.64022	0.654532	23.1645	5.62905	1.67557	10.9617	25.6342	228.818	15.349	6.66667	39.7753	1.1618	0.401121	208.122	0.522587	0.152825	5.7888	1.60488	2.70463	2.25889	3.20708	1.09167	2.28439	5.46622	16.6207
TCGA-CS-6668	0.677778	0	0.194775	0.47262	0.0999999	4.73475	1.52218	0.980764	0.889792	0.130435	5.34103	7.19867	4.12768	0.331863	0	0.87327	1.69026	5.52634	0.0365502	0.182811	0.278731	0.0477785	3.72201	2.39704	2.24975	0.0449807	3.22505	0.023578	1.26407	0.372329	2.29635	5.50354	0	1.0656	1.15341	0.245605	0.0250174	8.6914	0.040081	0.0412988	0.447472	0.312178	0.092784	0.397163	0.435851	0.278858	0.188458	1.73673	1.24823
TCGA-DU-6399	5.55556	1	0.784809	2.30845	0.344595	3.65049	3.79764	1.91597	1.63459	0.985843	6.39537	5.32947	5.54478	0.98315	0.0664625	3.89951	3.22798	2.31957	0.348218	0.578472	0.493139	0.110756	0.754105	5.56165	2.09533	0.0540176	4.96062	0.636785	0.738018	3.67026	31.6543	41.6843	0.0448881	1.75122	0.52126	0.137698	0.0158885	40.1003	0.612905	0.0893141	5.40971	0.304373	1.75761	1.65016	0.79329	0.536678	0.296975	2.68566	5.65373
TCGA-06-2563	0.719444	0	3.00748	3.41003	0.38818	33.4985	5.44627	1.80192	5.18743	7.27418	29.3189	57.2292	21.0972	1.31021	0.087121	6.55052	1.33933	6.75332	0.0267984	4.01215	4.89816	2.3721	4.66248	12.6935	38.2388	0.349662	9.57462	1.08406	3.49452	2.81677	21.5572	24.1787	0.409359	2.26615	6.87566	0.801607	0.0897571	94.6749	0.159568	0.213873	3.02597	7.76163	1.65061	3.86145	1.77374	2.71839	0.239301	7.95909	7.84794
TCGA-HT-A4DV	2.2	0	0.196585	0.306766	0.314764	6.77274	2.25829	0.875883	0.89932	0.314085	1.99336	26.4079	6.75619	0.224864	0	2.17537	0.286676	0.936313	0.0654332	3.81881	0.734193	0.0629554	4.73685	0.586803	0.94518	0.064666	2.75635	0.298412	0.139225	1.77935	5.07023	22.5445	0.0659989	1.19598	0.474426	0.116416	0.0396776	27.7859	0.225914	0.108532	1.07049	0.145901	0.269308	0.542504	0.806759	0.370855	0.36644	2.24246	2.30845
TCGA-HT-8011	1.37222	0	0.279889	1.05072	0.0372411	21.9239	4.44991	2.18042	2.69546	3.67026	21.7812	98.4357	10.2174	0.45026	0.0437322	3.22652	0.750921	3.13915	0.265108	2.55558	1.26273	0.383859	0.90848	7.75305	4.68312	0.102811	5.23624	0.0856472	1.82147	1.48051	5.18408	27.8624	0.0548298	0.79329	2.09786	0.229312	0.0587447	56.6686	0.382849	0.236649	0.918199	1.13786	0.345742	2.13998	1.64101	0.466247	0.303549	4.89283	2.15613
TCGA-26-5136	1.60278	1	0.327314	15.1155	19.2597	17.4957	7.7305	4.62481	5.53862	5.24307	15.5007	146.906	18.7433	0.773961	0.169599	8.28197	2.97868	15.7618	0.0654775	13.4715	0.3785	0.270494	7.34138	8.48731	3.27217	0.500524	14.1764	3.43492	6.67521	8.56843	19.301	90.7453	2.59336	1.61986	8.23404	0.282648	0.781648	223.844	1.0817	0.457773	3.50737	2.27874	2.95697	3.45394	0.86458	0.674051	0.486892	7.44394	11.5373
TCGA-WY-A85C	3.96111	0	0.188229	0.960282	0.290441	1.37896	1.01443	2.75043	2.71775	0.369742	3.96365	3.17345	7.34138	0.555026	0.0392038	1.24683	1.82613	0.523055	0.00176074	1.39418	0.225216	0.080879	1.00679	4.07232	2.68037	0.0518641	2.46723	0.243195	0.159368	1.26477	4.90141	18.4674	0.270121	1.89993	0.498623	0.0909294	0.051942	25.6734	0.0969776	0.0800923	1.32552	0.0448681	0.0723082	0.230946	0.553745	0.397361	0.354479	0.978907	2.57187
TCGA-VM-A8C8	3.63611	0	0.139849	11.2614	0.290373	5.34571	3.37672	1.46995	0.980764	0.992789	2.72625	21.6132	7.31015	0.18893	0.0392038	0.762558	1.09899	5.97355	0.0397236	2.71904	0.91747	0.088277	3.9481	1.21866	0.692749	0.0289587	4.12046	0.222993	0.126211	5.04989	17.9088	71.891	0.0968104	1.98977	0.355275	0.0970416	0.0238731	33.5413	0.0774593	0.158733	2.10535	0.108858	0.225764	2.60232	0.457204	0.390903	0.123175	1.68498	4.11046
TCGA-TM-A7C5	4.16667	0	0.226614	0.855447	0.270121	2.01359	0.912808	0.490205	1.0419	0.07075	5.53745	1.21137	5.16387	0.657657	0.0803145	2.02608	0.0841789	0.188051	0.0281234	6.32748	0.256495	0.0316755	7.97551	3.51535	2.18154	0.0565398	1.46995	0.136643	0.948717	0.697332	2.40134	15.1991	0.0833138	0.635785	0.610823	0.134129	0.0265794	13.7458	0.115047	0.0587079	0.407749	0.109858	0.176051	1.47461	0.388852	0.224415	0.261492	1.96618	1.80835
TCGA-06-0211	1	1	2.47945	34.043	5.53977	24.6962	12.9641	5.04718	10.3833	16.0535	25.0019	91.7925	17.1495	2.93051	0.207719	16.86	14.9652	10.3141	0.183327	18.2237	1.20228	1.14806	9.47239	18.6282	18.149	0.587874	9.54438	4.48505	2.33015	8.4734	23.7216	173.312	7.84253	2.23119	42.0016	0.512909	1.3495	128.564	0.509927	0.304754	2.27534	4.33906	1.92605	4.5378	2.49728	1.0567	0.490452	4.14604	8.16595
TCGA-TQ-A7RN	2.85	0	0.256553	0.798668	0.189011	5.63034	2.7079	1.14716	1.17794	0.151962	5.39577	44.6762	9.89575	0.279631	0.00572386	0.870889	0.582699	6.19801	0.0623338	0.656768	0.387044	0.0611757	2.76234	2.20425	1.09855	0.0155754	1.18703	0.0905248	0.602793	1.52131	4.05243	26.1687	0.0754811	0.787144	0.56997	0.0909711	0.00118779	9.60903	0.149915	0.0550177	0.284797	0.220543	0.0873671	0.78988	0.303272	0.188774	0.114429	3.6007	0.963437
TCGA-DU-6406	1.42222	1	0.490825	5.72933	0.226915	25.9388	7.62505	1.39233	2.39102	5.21925	34.2328	96.2921	11.0865	0.5903	0.133191	10.1916	2.33881	19.7268	0.188853	2.2799	3.2526	1.50876	2.34407	11.9194	24.9284	0.247423	9.8838	0.515516	1.94211	3.69753	17.4832	39.7413	0.241361	1.54639	5.73296	0.650612	0.0224066	70.7197	0.744987	0.33028	1.84346	3.21081	1.31325	1.78583	1.10212	4.46457	0.223879	8.61827	3.63486
TCGA-DH-5142	2.56111	0	0.417946	5.72678	0.626135	9.04773	4.14051	2.19926	2.74063	6.85935	5.35048	70.8332	8.46144	0.658702	0.143696	0.420928	5.92773	1.51203	0.020182	0.259482	0.323754	0.107394	0.374317	7.8143	0.854999	0.326387	9.56271	2.03128	2.19477	9.71669	45.3551	55.8389	0.939833	2.10055	1.63546	0.315387	0.137884	121.055	0.228435	0.230434	8.35271	0.449604	3.78046	0.413944	1.44857	0.480508	0.663456	4.4185	13.9381
TCGA-DU-A6S6	8.03611	0	0.0995041	0.166041	0.401121	4.93361	3.31539	0.566625	1.88686	0.0220893	2.44145	35.3795	7.95353	0.466377	0.011883	1.12049	0.0532293	3.47878	0.0529067	0.636114	0.464789	0.0565018	3.59489	0.600913	1.51362	0.0172446	1.85935	0.108789	0.336615	0.119625	2.49789	20.1719	0.010484	0.293554	0.550889	0.137433	0.0128699	7.91948	0.0347697	0.0212659	0.293288	0.232975	0.159368	0.704922	0.52632	0.238036	0.412392	0.916029	0.898132
TCGA-S9-A7R7	8.33333	0	1.90139	40.633	1.16277	18.9017	18.37	20.7489	2.40011	34.6045	12.9075	167.246	19.7512	2.82752	0.136674	3.24284	28.7374	21.7446	0.40267	0.987162	0.540428	0.0665548	2.44935	8.50487	2.90072	0.221475	13.7167	0.555026	1.00088	14.6987	33.6111	184.814	5.98916	4.51476	2.7413	0.20795	0.975706	128.996	0.286881	0.488985	5.75031	2.11982	1.92454	0.866666	0.924175	0.805894	5.24642	3.56092	10.4817
TCGA-DB-5280	3.08889	0	0.698592	5.08617	0.199868	2.82553	3.10564	1.11561	2.0688	0.11159	6.1111	68.0895	6.01131	0.672636	0.0325021	0.304754	1.32016	1.65457	0.241246	0.97023	0.612266	0.0746325	2.1567	3.42168	0.818314	0.0440788	2.76759	0.326769	0.438256	1.29005	19.3993	142.257	0.0540799	1.03993	0.0801448	0.034709	0.0287348	19.6011	0.833502	0.132034	3.44208	0.11777	0.421123	0.615666	0.443517	0.530512	0.249963	2.7855	4.45777
TCGA-27-1835	1.8	1	1.27407	2.14427	0.769966	18.7217	4.96723	1.01388	2.52991	0.317953	23.372	31.911	20.6437	0.476852	0.110445	3.90747	0.413533	2.30731	0.274928	9.45987	1.55902	1.45051	13.6506	13.7789	29.0338	0.0867708	3.6497	0.24081	1.18246	1.4987	2.81199	29.2327	0.177784	1.68762	5.79377	0.434865	0.0524561	59.2527	0.195358	0.220932	0.336289	6.42692	0.340598	2.97942	1.26442	6.92262	0.144338	5.59051	1.26582
TCGA-HT-8113	2.5	0	0.0968715	0.450606	0.340034	5.98797	3.93037	1.20681	1.59213	0.0453538	2.74914	5.23066	5.03625	0.928464	0.0396491	1.15494	0.195312	0.391005	0.0370193	1.72228	0.510981	0.0777646	2.44451	0.669321	1.36108	0.0729122	0.775408	0.0991581	0.20705	1.21469	2.02868	19.7429	0.528626	1.22096	0.222653	0.0242344	0.0161293	10.5846	0.136349	0.0831011	0.522066	0.0909294	0.0386899	0.389685	0.869949	0.555471	0.69715	0.995204	1.57402
TCGA-P5-A781	0.372222	0	0.247688	0.128828	0.126804	6.29858	3.42624	0.540986	1.02002	0.12869	3.91187	6.31375	6.94247	0.340113	0.0359831	0.684378	2.28496	2.63272	0.0589091	0.421331	0.732709	0.066284	2.89722	0.833274	1.37226	0.027225	2.13777	0.281233	0.331064	0.915532	5.68946	38.3873	0.00853851	0.8936	0.990606	0.170275	0.0249865	25.6989	0.251152	0.0566888	1.05271	0.338601	0.52126	0.362998	0.681496	0.450719	0.401799	1.29424	2.42203
TCGA-RY-A847	2.59167	0	0.151102	0.785019	0.406555	10.0054	2.10055	0.845425	1.32304	0.0747134	3.1385	29.3702	7.30195	0.357957	0.0401001	0.878235	0.115299	1.96873	0.0353061	2.24134	0.971544	0.108452	3.2691	2.78619	1.54883	0.042605	3.09328	0.708118	0.256953	1.6916	14.7037	22.5654	0.0388587	1.106	0.456158	0.132656	0.0181643	31.7916	0.284399	0.0742812	1.71777	0.132114	0.763564	0.984242	0.588782	0.396677	0.448365	2.57556	4.2014
TCGA-CS-4943	1.53333	0	0.365219	3.89439	0.180536	5.67113	1.94411	1.23061	2.21769	0.5903	4.29597	6.1111	4.26751	0.325459	0.0191643	0.824729	1.19277	0.994668	0.037949	0.419891	0.202173	0.140164	1.47856	3.77043	1.25704	0.0930122	3.98028	0.940835	0.473469	2.52808	18.4391	14.5062	0.0469839	1.03839	1.24959	0.152441	0.0205393	26.7915	0.275733	0.0300219	3.53689	0.363789	0.682907	0.669149	0.625397	0.311093	0.332886	1.41177	6.68836
TCGA-CS-6669	0.625	0	0.0498041	0.174578	0.169599	6.40353	4.81287	1.26547	1.03313	0.0656581	2.38572	1.39158	6.19552	0.77687	0	0.787988	0.116562	0.122519	0.0205633	0.864085	1.13207	0.098732	0.944422	0.327314	2.01932	0.0436335	1.38118	0.150524	0.22456	0.870421	2.31198	13.223	0	1.00922	0.170314	0.101149	0.0202281	8.74669	0.173284	0.0289513	0.544614	0.198551	0.0668174	0.351184	1.7028	0.374035	1.36517	0.37942	1.03909
TCGA-DH-5143	1.21667	0	0.161709	0.336694	0.397257	8.04349	3.79073	0.878235	1.49474	0.248141	4.21739	2.26334	4.46359	0.280393	0	1.53687	4.73685	4.94222	0.0258331	0.827759	1.15433	0.136778	6.77856	1.21434	1.26547	0.0261408	5.20203	0.521526	0.257941	1.56988	19.121	49.911	0.036129	1.45826	0.190805	0.0909903	0.0537012	47.0641	0.331546	0.0866157	4.89607	0.16457	1.17416	0.794974	1.04813	1.02809	0.694764	2.44994	7.13213
TCGA-R8-A6MK	7.50556	0	0.133107	0.354645	0.451072	6.30954	3.08903	0.757735	1.00758	0.0896207	4.75552	60.2098	7.39123	0.356849	0.029618	1.6147	0.65696	2.05022	0.0194245	0.69512	0.47816	0.0598031	8.11405	0.513941	1.65107	0.0585824	1.82709	0.205678	0.131229	1.36721	5.11399	115.432	0.0199188	0.847722	1.38823	0.194102	0.0296973	38.0629	0.502777	0.0973117	0.795399	0.262372	0.162662	0.541673	0.360019	0.501518	0.198211	4.15164	2.15505
TCGA-S9-A7IY	1.98611	0	0.168504	4.62579	0.304548	7.7758	2.67184	0.53432	1.28868	1.17639	5.24191	66.8363	6.79203	0.146931	0.054639	0.67783	5.29617	2.86925	0.0350777	1.6264	0.636114	0.127529	4.29789	1.2101	1.75806	0.0519868	3.88661	0.624107	0.436388	3.33205	15.4346	64.9567	0.116193	1.35674	0.613621	0.267332	0.0773789	44.7196	0.358555	0.173069	4.44793	0.226313	0.460208	0.258179	0.598095	0.563062	0.359844	2.92632	6.94392
TCGA-E1-A7YK	1.05	1	0.177803	91.3649	1.57442	14.855	5.85955	4.76169	4.84881	18.516	3.85967	56.8073	11.3949	1.01554	0.074331	3.59822	24.5857	4.35251	0.0882381	0.5903	0.602793	0.105293	0.567656	7.69925	1.16118	0.418361	8.56843	1.4311	0.329728	16.3187	24.1197	56.7359	0.622985	2.77429	1.77515	0.279242	3.823	130.855	0.502147	0.577585	2.70402	0.222749	2.45171	0.170242	0.739406	0.398886	1.03005	2.24755	6.33282
TCGA-TQ-A7RG	1.66389	0	0.32322	4.0299	0.292064	13.9725	4.19945	0.785019	0.950751	0.253433	4.22501	2.46786	6.95939	0.472981	0.0515688	5.92259	2.34632	2.95765	0.0113372	0.349152	0.756908	0.0724248	6.73852	1.76305	2.19926	0.0561727	2.56128	0.345834	0.653159	2.47509	7.80193	8.67285	0.0180292	0.835745	0.824498	0.241899	0.0533856	31.7137	0.601863	0.114082	1.30637	0.219424	0.393492	0.455709	0.529169	0.296834	0.153015	3.41859	3.25114
TCGA-VM-A8C9	2.54167	0	1.60704	3.10564	0.227676	19.9417	4.49389	14.3346	5.97746	4.04595	7.23558	161.706	6.93941	3.12605	0.126132	4.68726	8.51714	1.74624	0.0549992	1.32516	0.66256	0.230638	0.729588	4.30545	2.57494	0.196463	29.2504	2.11715	1.77141	7.16374	25.6734	32.8049	2.18483	1.86321	3.89784	0.131646	0.228585	205.365	0.63463	0.0978823	3.37751	0.466247	3.18504	0.827868	0.824729	0.887864	0.564981	1.82613	4.96615
TCGA-02-2486	1.36944	0	0.391493	39.232	23.9372	35.5807	8.73848	10.9189	29.6122	34.8208	9.50454	192.692	19.7669	0.642283	0.501518	2.9228	40.876	12.8188	0.102374	22.866	0.45548	1.62764	19.6719	5.26608	5.83817	1.3689	25.3216	4.55503	2.33069	14.4784	32.7187	225.45	27.2754	7.38634	33.2585	0.982097	0.600452	441.763	2.16429	0.505832	4.24856	2.69318	4.76574	1.02949	2.80112	5.03293	1.51524	9.24035	15.6716
TCGA-CS-4942	3.70833	1	0.207762	4.61673	0.13156	9.05203	1.56065	0.95617	1.20061	0.219228	4.2098	16.7198	4.91308	0.387995	0.0847949	0.705896	2.62769	9.12619	0.0292663	0.37422	0.527521	0.134473	2.533	2.30151	0.966074	0.0740914	10.2041	1.37969	0.148456	9.23378	39.4539	41.8948	0.129782	2.84938	0.344787	0.359492	0.0947233	95.8131	0.754498	0.0744575	5.90238	0.365743	2.34923	0.167227	0.898377	1.0817	0.455027	4.22782	12.6861
TCGA-S9-A6WM	1.67778	0	5.24642	0.543207	0.284599	29.4742	6.81707	0.578619	4.25045	0.330357	17.5844	360.451	14.5702	6.67661	0.0926221	2.49436	1.07428	5.45091	0.14522	1.28801	0.449383	2.21091	3.45476	5.79626	19.0402	0.13943	11.6794	0.488985	2.73342	1.61386	9.17227	183.775	0.0645956	2.66617	19.91	1.03118	0.0312618	48.7234	0.421123	0.0551386	1.23704	2.07089	0.784185	3.82908	1.48528	2.04967	0.40307	3.43724	2.91673
TCGA-06-0129	2.84444	1	0.137433	7.4125	0.142013	8.54508	0.673512	0.934285	1.46524	0.479121	4.91201	2.01615	8.547	0.0735691	0.00514726	0.471422	0.696427	0.409969	0.0107511	0.38469	0.122439	0.400647	0.694575	2.63658	0.878896	0.294701	8.17698	0.804596	0.361594	11.0482	48.3263	44.3444	0.135482	1.60361	1.3088	0.182734	0.0743923	151.288	0.406845	0.674405	5.65258	0.320735	1.98925	2.27185	0.495179	0.98157	0.320515	1.85506	18.4748
TCGA-CS-6667	0.638889	0	0.519961	4.13771	0.237521	8.13084	2.49374	5.06372	1.87368	0.11729	8.20948	2.88559	7.04774	0.353293	0.108614	2.0271	0.56997	0.33391	0.280585	0.65974	0.648575	0.0845139	3.19812	4.79267	0.993326	0.0393803	2.89722	0.390146	0.209517	2.34407	10.2487	33.2585	0.0827982	2.07245	0.149068	0.0879726	0.0323387	30.9794	0.215932	0.179441	1.03229	0.0136563	0.303135	0.954074	0.910628	0.525656	0.601708	1.94411	2.61741
TCGA-HT-7606	1.46111	0	0.502906	0.600286	0.938807	3.3449	1.29458	0.830345	1.63933	1.82104	9.94057	9.52303	11.3734	0.516562	0.0275846	0.765403	2.58185	4.82345	0.027968	4.36697	0.26912	0.0355667	2.44385	6.80081	3.17423	0.0930516	2.92498	0.31314	0.465792	1.93965	8.38941	14.3524	0.0914805	1.52747	1.83384	0.333547	0.0177613	34.6288	0.361419	0.056636	1.59466	0.397553	0.275484	0.906764	0.696045	0.29677	0.116092	3.91005	3.05952
TCGA-DU-A7TG	3.75278	1	0.524309	1.75626	0.644874	6.14818	3.26091	1.23498	1.48213	0.0877	3.59572	23.3825	7.2453	0.606103	0.0144424	3.59822	0.869949	1.03739	0.139515	4.56206	0.754302	0.115222	0.823603	2.02551	2.70854	0.0301485	1.43341	0.772326	0.202173	2.80999	7.45571	19.3697	0.255375	1.25095	0.318477	0.118577	0.0636362	37.7165	0.0771636	0.0509193	0.731914	0.196382	0.502526	0.571895	0.767027	0.646515	0.401901	1.29216	3.94727
TCGA-DU-7302	5.09444	0	0.231309	0.64411	0.165685	3.44126	4.07416	1.07732	0.499501	1.02252	4.75341	7.25814	4.32263	0.565275	0	2.34632	1.35786	1.95553	0.0457434	0.451072	0.579987	0.039432	4.42241	1.65675	1.60745	0.0460735	1.50957	0.136052	0.931485	0.592281	4.06056	10.4233	0.0480152	1.27441	1.12392	0.203676	0.0179869	9.5603	0.471666	0.0365127	1.11742	0.119054	0.186395	0.708326	0.574882	0.578909	0.904085	2.34347	1.45668
TCGA-12-3653	1.22778	1	1.01833	17.3892	1.00976	14.8311	5.87244	0.809147	3.07677	1.38341	16.0265	177.923	23.2635	0.169493	0.158798	1.13025	3.16483	9.49773	0.047698	4.43608	1.7064	0.172587	3.21156	5.53616	21.9532	0.558206	21.0699	2.09583	0.700992	6.99641	12.3695	78.5693	0.629659	2.7151	5.00324	1.07747	0.109926	107.553	1.65414	0.214422	2.73728	3.03086	0.921401	2.05983	1.46752	2.89246	0.277846	11.3523	4.83074
TCGA-DB-A75K	1.02222	0	0.0470295	6.42271	1.03936	5.94872	1.88	1.74624	3.23016	3.71777	5.53242	23.4836	16.5054	0.179131	0.0159543	8.01761	0.501393	0.764167	0.050997	6.43109	0.391493	0.0345197	7.3768	5.21804	2.96744	0.0553296	4.00146	1.46715	0.270494	2.46365	7.15571	20.7056	0.249065	0.473224	2.53679	0.144822	0.0183487	73.2425	0.316019	0.0987117	0.673174	0.150973	0.531395	0.700253	0.483956	0.773752	0.158046	4.5378	4.78447
TCGA-HT-7607	0.266667	1	0.344058	2.27019	0.237224	5.91128	4.68421	1.85458	1.10542	1.4448	4.96615	21.9634	5.57716	1.19056	0.0395947	1.64016	1.8579	6.75756	0.149808	0.491698	0.934031	0.135199	4.28364	1.58411	1.98011	0.0794355	3.26318	0.341075	0.259068	1.95154	5.18408	15.9767	0.0191414	1.50103	1.08024	0.285571	0.0675876	21.7999	0.39572	0.0925522	1.64233	0.252784	0.545669	0.535558	1.0908	0.780622	0.845873	1.58663	1.67868
TCGA-HT-A74K	1.29722	0	0.219181	7.5326	16.3748	6.60598	1.14126	4.22125	2.89795	2.75433	7.38142	17.8366	6.83197	0.463007	0.0394186	3.21233	1.80652	0.73467	0.0497882	14.0071	0.340113	0.0944335	4.41256	9.99548	4.59337	0.0672961	3.2139	0.723808	0.663812	2.6099	5.70055	6.9363	0.380989	0.713739	1.51864	0.0954257	0.093336	47.3448	0.185043	0.053465	0.885267	0.660617	0.235013	1.78372	0.469535	0.179441	0.143342	1.81682	1.56361
TCGA-VW-A8FI	0.680556	1	0.261246	1.99232	0.300343	19.5937	3.74283	0.637618	2.76971	2.15015	9.55341	124.26	6.43398	0.253318	0.245605	4.29789	0.845425	2.58185	0.237032	8.98583	1.67818	2.08941	5.5521	0.660259	7.06351	0.308204	7.91216	0.876579	1.78167	5.18964	8.08255	31.0168	0.339418	1.59254	2.69943	0.377882	0.147246	200.055	0.531188	0.193849	0.870421	2.18099	0.724007	3.2139	0.511237	0.948717	0.115273	5.60739	5.1998
TCGA-19-4065	0.594444	0	4.76781	58.183	17.1434	34.2093	13.3168	12.4272	9.17884	37.7449	35.8076	56.7359	31.4402	21.2433	0.214565	10.8986	11.0896	7.66312	0.544056	54.3058	0.75352	0.739194	20.7665	16.6839	10.5819	1.25936	21.7907	1.72682	52.6307	12.2144	31.6356	168.079	9.23145	5.78272	11.1108	0.285443	0.498879	399.105	0.772326	0.581036	2.37448	13.364	1.90092	20.6092	4.12135	5.50354	4.41551	3.84697	11.6188
TCGA-TM-A7C4	4.08333	0	0.144641	0.223185	0.220003	3.84778	3.20337	0.963989	1.24275	0.604839	3.83168	5.57486	4.81182	0.424755	0	2.13777	0.570125	3.35264	0.024953	0.390574	0.485176	0.0588665	1.63933	0.829208	0.923398	0.0266939	1.59424	0.413944	0.334676	0.695493	4.97594	10.1867	0.0600211	0.973626	0.469423	0.143938	0.0135042	17.8495	0.0363975	0.0281274	0.801396	0.142941	0.187775	1.20061	0.551105	0.464158	0.473705	0.71115	1.59466
TCGA-P5-A5EW	0.566667	0	0.109393	0.89622	0.248931	10.0934	3.59155	1.13178	2.13833	0.347394	4.7969	27.35	4.09589	0.205056	0.0689048	0.198211	1.49318	2.58881	0.0359052	0.923906	0.409969	0.14824	0.95617	1.51163	1.01414	0.0340466	3.33744	1.81863	0.180616	2.3475	22.2107	78.2797	0.118148	2.14535	0.591209	0.115323	0.0241235	40.3631	0.192644	0.077527	4.61673	0.152763	0.899574	0.498493	0.651621	1.73321	0.336615	2.7171	8.72212
TCGA-P5-A5F0	0.797222	0	0.0729533	0.0469738	0.211877	3.33515	3.86572	0.576702	1.05326	0.12905	3.03513	1.06274	7.29865	0.610204	0.029409	1.27477	0.0790906	1.45552	0.0137848	0.375959	0.379967	0.0688972	12.3629	0.554446	1.83529	0.0441965	0.990606	0.0258187	0.187733	0.320664	1.12424	8.66273	0.00627018	0.708692	3.12457	0.205184	0.00819785	11.4571	0.0776298	0.0494553	0.345577	0.157042	0.10163	0.477858	0.380897	0.275113	0.63377	1.5858	0.847722
TCGA-QH-A6CZ	0.775	0	0.200957	0.462177	0.126267	4.04237	2.90639	0.811116	0.852294	0.0297773	3.14784	12.1938	5.95139	0.264008	0.0209638	0.59981	0.0405056	5.5533	0.0101384	1.8367	0.457881	0.0325229	5.86856	0.669674	1.49241	0.00950636	1.65194	0.121941	0.153597	0.914771	3.35106	9.97786	0.0312375	0.946188	1.09557	0.08678	0.0124726	13.416	0.231822	0.0139046	0.647216	0.126397	0.0748265	1.10542	0.990082	0.357194	0.347969	0.81154	1.70683
TCGA-QH-A6XC	1.41111	0	0.342456	0.374131	0.197687	14.7835	5.93696	1.46752	3.85874	1.19248	4.41351	141.688	6.19415	1.65194	0.0495627	2.14535	4.23434	7.22104	0.0283711	2.09684	0.993596	0.973626	4.68933	0.858006	7.63211	0.0245706	4.14233	0.344142	0.424456	2.60611	7.49723	21.3619	0.146673	1.4223	7.26938	0.891939	0.142529	41.8948	0.492911	0.0644308	0.824042	1.72729	0.299497	2.34058	0.441429	0.710776	0.223138	4.46942	3.09909
TCGA-28-5215	0.930556	1	9.79613	72.0071	3.01024	18.2099	10.7802	9.34165	4.70904	5.31111	17.9683	96.9831	14.4604	5.1941	0.192001	10.2253	13.1361	18.0275	0.861252	5.81286	1.74761	0.877761	5.62786	13.951	8.71409	0.303405	12.4201	1.35169	9.94293	7.11645	23.6288	68.4055	2.59979	2.33069	10.8813	0.414453	0.293884	153.32	0.712248	0.160546	2.82553	5.72305	2.16322	6.11901	1.72412	0.63661	1.40649	3.07032	10.2436
TCGA-06-5414	0.758333	0	1.14871	66.9381	2.82553	25.219	22.9504	3.94554	8.00315	46.7413	19.301	54.963	16.477	1.20484	0.185998	3.84429	5.67729	12.7269	0.0567518	19.656	2.0188	1.78824	5.99574	16.1798	16.0265	0.753112	16.4712	2.52004	1.77095	12.6935	29.353	44.8855	4.0299	3.4796	38.8645	0.689299	0.312178	278.175	0.760313	0.296975	3.7452	5.69428	2.63209	1.66414	2.53236	2.50592	0.683281	6.45369	7.96472
TCGA-HT-7469	0.975	1	0.148801	0.260128	0.12531	6.60037	1.75303	0.653673	1.71267	0.370093	14.2245	1.83337	8.66482	0.228073	0.0640786	1.4353	1.94704	3.39292	0.750231	1.36257	0.074843	0.950751	1.74898	4.703	9.76896	0.118393	2.0271	0.508537	0.0470239	2.29034	7.95353	67.3631	0.160102	1.59635	3.96021	1.27548	0.0653328	30.2487	0.0746983	0.139057	1.18669	0.566477	0.352787	2.28496	3.31613	0.379785	0.0760141	7.31501	2.4463
TCGA-DB-A75P	1.36667	0	1.0217	0.743154	0.199565	16.7017	3.43645	2.35914	5.07358	1.45905	8.12141	110.048	18.1217	2.53743	0.12962	8.40727	5.59524	6.34538	0.176013	6.34258	0.857056	0.630325	10.7052	1.24139	21.5847	0.129239	16.3691	0.281493	1.03993	1.31768	8.55662	29.336	0	1.79964	2.47147	0.0860629	0.291872	48.425	0.381811	0.0624131	1.2967	0.651456	0.872311	0.254228	0.90244	1.95405	0.489968	2.27874	2.79903
TCGA-HW-7491	3.39444	0	0.557976	3.21461	0.18436	5.36213	2.6112	1.18539	0.948196	0.10257	12.3766	3.24284	4.9814	1.07761	0.0751517	1.6298	0.198211	0.354812	0.062777	1.66673	0.562192	0.0793321	11.9754	5.84184	2.99745	0.0397101	1.36779	0.101744	1.67914	1.44594	3.94894	19.9739	0.371828	0.937799	0.755686	0.219205	0.0285233	11.1902	0.132885	0.0463511	0.823377	0.66507	0.135942	0.947466	0.50814	0.179554	0.258063	1.20095	1.20356
TCGA-12-3652	2.95	1	0.68654	11.3734	14.2897	24.1675	9.97529	1.95863	4.11592	7.12441	12.7045	25.8452	13.3442	0.162697	0.180709	24.6724	1.84972	8.4227	0.0732456	43.7753	3.2564	2.35157	12.6178	3.13626	16.9502	0.239958	6.00604	0.219578	0.336694	2.281	2.18264	24.3439	1.01833	5.27997	13.0819	0.955644	0.0466555	89.5019	0.253661	0.0699426	0.297321	1.4711	0.269905	6.53189	1.76082	0.895607	0.180616	3.5899	1.48807
TCGA-HT-7880	0.45	0	0.320964	0.211298	0.168325	9.02011	2.03806	0.865968	0.965551	0.350469	3.24958	15.6768	5.36909	0.679853	0.064165	1.20484	1.97859	0.402569	0.127448	0.8842	0.711708	0.108882	0.98315	0.719411	1.33279	0.0731046	1.63416	0.13611	0.367249	1.03287	4.704	41.5048	0.0251005	1.23298	0.247473	0.118045	0.0391291	19.509	0.231162	0.0701584	1.0025	0.228385	0.236406	0.589992	0.63661	0.459385	0.426269	1.48131	1.9642
TCGA-R8-A73M	5.01667	0	0.158444	0.364327	0.664525	2.83723	1.13479	0.807649	1.70235	0.0930516	1.86946	16.1404	5.56999	0.105086	0	0.731914	0.08678	0.827868	0.0353181	2.3691	0.506084	0.0764972	6.23	0.8869	1.72412	0	1.67686	0.184158	0.110233	0.597629	2.71775	12.874	0.0346574	0.670027	0.885028	0.0620221	0	9.02649	0.121214	0.0367044	0.550265	0.123228	0.186018	0.36734	0.166252	0.217018	0.125605	1.01947	1.27995
TCGA-06-0178	4.56111	0	1.2441	5.86213	0.810909	9.10225	5.56761	4.99336	3.97064	4.3151	3.43018	10.5113	8.12529	0.215024	0.0400147	0.894538	4.80013	1.41331	0.0354099	2.37804	0.336495	0.0512666	1.07342	2.25142	2.22332	0.293222	12.0562	1.30566	0.721703	5.32947	11.7987	29.336	1.88437	2.12488	1.36588	0.191819	0.0554516	164.035	0.465308	0.125792	2.41311	0.499621	0.704539	3.96021	1.51802	0.260478	0.204577	4.20795	14.2984
TCGA-DH-A7UT	1.13056	0	0.182535	0.206779	0.192524	10.8928	3.97765	1.72503	1.31768	4.00416	2.98836	9.56763	5.00976	0.649443	0	1.02697	3.45714	1.95204	0.0419163	0.957691	0.625051	0.086232	0.342618	0.412798	0.601383	0.0239581	5.38075	0.485547	2.40961	2.24246	8.75078	15.7564	0.0765474	1.30241	1.01388	0.182734	0.0184791	53.4328	0.163275	0.100539	1.58876	0.0950748	0.311884	0.306267	0.420724	0.30713	0.161968	1.47306	3.98474
TCGA-TQ-A7RR	2.18611	0	0.11455	0.436714	0.274233	6.51341	2.26115	1.24173	0.794743	2.46426	2.96462	4.32846	5.91759	0.371524	0.0179254	1.28969	0.865968	1.25604	0.0333984	0.281684	0.334922	0.0696544	0.6782	0.941852	0.674051	0.0277099	2.20702	0.42829	0.24659	6.49379	13.9469	33.304	0.0616603	1.26173	0.571013	0.110708	0.044343	41.8578	0.181934	0.109765	1.82951	0.0791238	0.404257	0.447028	0.315425	0.441429	0.11719	1.54312	5.33762
TCGA-TM-A84M	2.09444	0	0.336694	1.6298	0.53064	0.536122	2.60041	0.524309	1.58286	0.147855	3.2235	62.2214	10.9617	0.594425	0.010916	0.469069	0.0258407	6.81404	0.0245543	0.982097	0.103026	0.0526516	2.44817	2.45297	2.03179	0.0429812	2.91743	0.0561124	0.169847	0.579369	1.24338	15.9441	0.075932	0.16854	2.89107	0.241189	0.00602223	5.82558	0.0238868	0.0135012	0.102526	0.247971	0.0304521	0.932751	0.332725	0.147732	0.152825	2.05933	2.20202
TCGA-14-0790	1.16389	1	0.328565	1.97128	0.480208	27.364	4.05421	1.02778	3.2131	0.777727	16.6492	24.5857	8.44621	0.946706	0.0434031	5.15948	0.9765	2.52929	0.587566	9.51615	1.25538	2.38752	15.506	2.6162	33.678	0.118603	8.8512	0.269626	0.237595	1.62373	3.90133	78.1394	0.165456	0.797814	15.4146	0.188596	0.0386423	59.5735	0.580125	0.0663997	0.6547	2.98073	0.270211	5.8751	1.40873	0.313435	0.588182	5.84313	1.82005
TCGA-DU-A6S7	1.77222	0	0.213583	2.50357	0.109904	5.97483	1.64405	0.66631	2.35449	0.209745	3.23168	6.01768	8.16042	0.221866	0.0154506	0.330985	0.358467	0.537244	0.0714131	1.81163	0.195186	0.222772	1.86758	2.47448	2.1421	0.0654617	5.52634	0.284466	0.249065	3.91277	20.2466	40.3631	0.0404494	1.11898	0.241874	0.103048	0.0243815	34.2328	0.247578	0.134619	3.1974	0.0964956	0.314874	0.319458	0.527393	1.00329	0.0989674	2.27019	5.75161
TCGA-06-0171	1.10833	1	1.30277	406.11	14.2462	28.7879	9.88132	12.6036	20.0711	17.6289	27.4367	125.953	28.8036	2.17202	0.848188	4.9003	39.6784	13.4362	1.22196	35.3064	1.34254	0.463007	25.7917	48.2771	5.7814	2.09583	38.1788	6.59027	4.83819	38.0048	89.1104	96.7508	19.6719	6.59173	28.916	1.05727	4.42934	322.82	1.39233	1.17028	20.1381	4.34861	12.8886	5.92514	4.98027	1.81773	5.22259	4.79069	53.1837
TCGA-HW-A5KJ	1.71944	0	0.280334	1.40384	0.594737	2.7079	0.572797	1.70908	5.00538	0.371434	2.42331	6.26019	9.33942	0.407554	0.206156	2.07563	0.476481	0.226915	0.0361418	1.42887	0.667011	0.190623	2.17367	4.87241	2.75768	0.141595	2.68037	0	0.263659	0.221866	0.269565	5.08031	0.0278027	1.45013	0.228334	0.129293	0.0143004	15.5262	0.184077	0.0632593	0.0169536	0.0704438	0.338948	3.39598	0.446588	0.277582	0.365125	1.82005	0.722266
TCGA-HT-7601	0.425	0	0.708497	17.1495	0.286613	14.2809	14.4425	4.23522	1.41966	21.2148	6.94247	53.1837	9.68852	0.732709	0.176696	1.56361	10.8194	10.4525	0.067247	0.349702	0.353035	0.0668174	0.546891	12.28	2.98073	0.264262	9.79869	1.30637	2.76167	19.8139	70.0549	47.6363	1.03339	2.1567	1.95405	0.257859	0.170206	116.131	0.282648	0.273087	8.849	0.37459	3.82557	0.592741	1.07283	0.933519	0.614172	2.2884	14.3567
TCGA-S9-A7IZ	0.602778	0	0.317328	4.58934	0.134879	15.6137	3.5907	3.90044	0.697691	2.44692	4.93677	46.3288	8.38173	0.370287	0.0483677	1.40162	0.536961	1.80375	0.0387733	2.13998	0.326581	0.110342	3.33129	5.31226	2.83308	0.0541213	3.48348	0.0421292	0.474186	6.43827	14.8213	42.9808	0.248141	2.59529	0.720741	0.0682487	0.00343414	28.8667	0.192566	0.216835	1.73853	0.198166	0.603877	1.01139	0.423499	0.554167	0.253374	1.28697	3.36442
TCGA-DB-A64S	2.31944	0	0.368656	10.4472	0.214587	6.82305	1.58411	2.91532	2.9444	2.40011	3.68016	9.00497	8.90547	0.384036	0.163966	0.758734	3.87531	0.381906	0.0659145	0.310373	0.347637	0.280652	0.690906	5.09392	3.31083	0.148931	3.72617	0.772326	0.30255	11.4347	26.3651	57.5259	0.664339	2.21882	0.638283	0.17979	0.197094	73.6342	0.478757	0.301801	3.20187	0.128283	1.05385	0.285671	0.609884	0.349579	0.235855	2.63149	9.24035
TCGA-R8-A6ML	7.94444	0	0.219085	1.41177	0.588931	2.15723	2.03283	1.13513	0.989562	0.262145	4.88858	18.786	7.36383	0.719223	0.0438911	0.956423	0.736663	3.91712	0.0598218	2.12811	1.03339	0.0237701	4.96832	1.32986	2.60798	0.0437322	1.93053	0.066685	0.140358	0.322909	1.14932	12.9451	0.0303497	0.570576	0.816165	0.39823	0.0156558	21.5283	0.247527	0.0567126	0.120203	0.196016	0.145685	0.693671	0.637115	0.308569	0.138706	3.53923	1.16747
TCGA-DB-A64X	1.56389	0	0.421842	1.35133	0.266011	1.67256	3.03086	2.60232	2.46132	0.713739	2.33939	2.40603	6.66238	0.345413	0.0423905	0.750329	0.291997	0.254921	0.0414234	1.06933	0.191942	0.105165	3.70342	2.1182	1.04076	0.0669764	1.79535	0.192604	0.130135	0.897417	4.74621	58.7116	0.0365853	1.24338	0.383169	0.0323258	0.0208004	21.2801	0.0700953	0.030358	0.568389	0.111727	0.213701	0.387423	0.211298	0.422882	0.300905	1.27477	1.32376
TCGA-S9-A6WD	5.87222	0	0.107428	1.19966	0.326542	4.45874	0.678952	0.688574	0.918199	0.052733	3.88926	4.0796	4.06239	0.382194	0.0161495	0.633461	1.72276	5.41923	0.0772121	0.576106	0.932751	0.0433066	0.766412	0.799509	0.835745	0.0492159	2.35973	0.0500506	0.166041	1.36817	5.62292	34.7719	0.00415051	0.645298	0.267146	0.0990302	0.00405659	15.8676	0.129075	0.0433353	0.831278	0.0432663	0.208346	2.73928	0.26255	0.604514	0.162101	1.42887	1.5728
TCGA-E1-A7YL	1.36667	1	0.401708	94.2166	22.2208	23.572	5.66862	3.87701	6.72365	22.4935	9.59827	214.37	11.8565	0.383678	0.199828	3.03157	10.0781	7.20657	0.29402	45.4437	1.3495	2.8829	8.9306	6.11372	3.0746	0.374404	11.0955	0.867576	2.47269	7.42432	5.64268	116.475	1.79867	2.54363	10.3913	0.231409	1.53405	195.096	0.936793	0.346156	0.487275	1.03853	0.924679	5.18743	1.21501	0.68184	1.31699	5.22375	2.96393
TCGA-DU-6396	6.35	1	0.307561	157.347	0.166113	8.33725	1.11958	4.39011	3.73942	5.44627	7.08224	64.4892	9.38519	1.06471	0.202259	0.828548	2.95069	0.432937	0.134879	0.652989	0.272843	0.256202	0.49797	12.0698	2.7119	0.55561	7.92627	2.0131	0.717517	17.889	36.9003	48.8233	1.0175	4.04058	2.21602	0.301189	0.223332	97.473	0.681137	0.697511	11.5536	0.0980095	3.64142	0.324839	1.0217	0.688389	0.904327	5.15291	10.916
TCGA-DU-7292	0.672222	1	0.498094	0.70211	0.228278	13.6138	11.7111	2.04603	1.22962	0.703777	12.3317	38.1788	5.64022	0.754697	0.0289181	1.90041	3.20779	7.60316	0.550404	1.43037	1.34509	0.43091	3.42704	2.34	6.02282	0.0401763	6.89848	0.227225	0.864336	1.01611	6.80955	15.9658	0.0373443	1.07078	2.80316	0.550121	0.0253006	51.0999	0.35667	0.0699887	0.801607	1.5476	0.200269	2.72688	1.40046	0.619783	0.680959	2.58185	1.49435
TCGA-HT-7608	1.86389	0	0.345326	3.63157	0.267823	5.91879	2.60166	1.18049	1.64145	0.0564297	6.87566	46.3288	6.40214	0.388376	0.0675876	0.861486	6.12692	5.37025	0.121812	2.31665	3.30777	0.0927351	26.1557	1.55043	4.15896	0.0855367	4.31218	0.51111	0.272472	2.49436	6.72958	78.7224	0.164812	1.56147	0.784185	0.154807	0.0417501	25.0276	1.09497	0.191613	1.88737	0.368703	0.837763	0.350674	0.547177	0.648048	0.375049	3.12958	3.43881
TCGA-HW-A5KK	1.07778	1	0.0696776	3.11079	0.198383	14.4334	5.51923	2.0167	3.09693	5.30649	3.9039	104.577	11.0218	0.133587	0.25167	3.35577	17.54	7.58645	0.0533618	11.2916	0.79329	1.04983	0.969205	1.21104	8.20188	0.255906	13.6837	0.714324	0.375234	12.8553	20.9697	99.4588	0.615014	3.44596	2.99676	0.440209	1.22163	247.956	0.916994	0.517091	5.7605	0.642283	1.3353	0.926938	1.80375	1.35822	0.499753	3.85372	13.663
TCGA-E1-A7YH	7.875	1	0.0659762	0.722831	0.242876	8.28405	1.97079	1.88586	1.38007	0.402865	1.98557	20.4725	5.78758	0.343528	0.0346399	1.39712	1.64233	1.5055	0.0735037	0.464449	0.520747	0.108545	0.462775	0.414251	1.05072	0.0494655	2.12702	0.165385	0.144184	7.42592	9.10897	20.4135	0.0782709	1.89557	0.511627	0.0806333	0.0395758	37.9462	0.0701584	0.137375	1.29041	0.102264	0.379042	0.928226	0.589387	0.344098	0.0775957	1.63546	3.06738
TCGA-TM-A84G	3.43333	0	0.336576	0.808521	0.190953	5.45902	1.7159	0.763375	1.1066	0.0906393	3.43724	8.41493	6.40765	0.654863	0.0128998	0.595515	0.483484	1.31467	0.064276	0.1017	0.478878	0.0714803	5.35981	2.91603	1.67078	0.00792301	1.23869	0.115248	0.487765	0.160868	1.53612	15.1896	0.0194065	0.366884	1.26038	0.161831	0.0140531	5.75031	0.113377	0.0156944	0.325231	0.225512	0.017308	0.467669	0.184534	0.203747	0.423924	0.968665	0.843619
TCGA-VV-A86M	1.35278	0	0.414871	8.74468	0.779164	7.07133	0.985313	1.40008	1.99595	1.13909	4.86407	0.895983	7.0306	1.08584	0.0990518	0.691469	0.223879	0.231409	0.0176414	10.7498	0.0627911	0.152125	0.170755	7.16374	5.69186	0.112596	3.7821	0.38016	0.195948	5.78632	22.9287	43.1824	0.152887	1.26967	0.189581	0.144919	0.0266335	43.612	0.13979	0.113542	1.94805	0.360019	0.468145	1.46058	0.829666	0.452871	0.164218	2.17202	4.3467
TCGA-06-0645	0.486111	1	1.65936	112.023	15.2643	20.8726	13.5811	8.50903	18.3558	26.3651	18.9306	110.364	24.7333	1.28901	0.377694	21.8283	10.7943	5.95139	0.398319	37.6593	1.41742	0.372418	11.1902	24.0972	13.5934	0.782284	14.5558	8.45015	6.80673	20.3975	47.6363	90.1225	10.5682	3.73116	89.9168	0.886672	3.12605	314.856	0.589083	0.400647	4.86297	3.15452	6.06866	8.28197	2.88831	2.24526	1.23394	5.83939	21.1698
TCGA-DB-A64V	2.46944	0	0.617287	2.8596	0.105497	11.0602	4.73897	2.48814	1.21238	1.77189	3.03303	22.8976	6.17503	0.356063	0.217531	4.10136	1.76082	1.9796	0.0830674	0.779267	0.781228	0.160495	1.2686	1.37969	2.1	0.232245	4.81287	0.22133	0.747754	7.12825	12.0926	13.2698	0.0674252	1.44216	1.21041	0.120899	0.117848	103.735	0.5098	0.243584	2.71648	0.162315	0.927454	1.24683	1.01357	0.751503	0.242226	2.96325	5.21214
TCGA-FG-A6IZ	1.26944	0	0.44516	1.00922	0.504313	3.08971	1.37336	0.838215	1.4809	0.372693	1.32269	10.6555	3.66617	0.153724	0.0421663	0.391099	0.216407	0.696613	0.0316136	0.763375	0.62899	0.0711013	3.47639	0.873969	0.8869	0.036744	4.22501	0.248904	0.135055	1.7668	2.87613	14.9221	0.0432375	0.656256	0.829898	0.253404	0.0455882	18.5716	0.124081	0.0221515	0.561349	0.249564	0.15783	2.22387	0.151507	0.212305	0.168759	1.6997	1.26686
TCGA-16-0846	0.330556	1	0.178781	9.4863	0.407852	24.3688	7.52086	3.82557	3.12675	6.58461	6.45369	184.814	9.33275	0.146706	0.327073	7.19239	6.76966	8.26646	0.588182	1.8507	1.84251	0.820945	0.663631	2.38572	2.45415	0.257011	14.4738	2.1567	4.02455	10.3403	17.6165	66.3401	0.344307	2.67314	1.01947	0.127404	0.517618	198.704	0.817238	0.297184	3.4772	0.440428	2.4463	5.38885	0.572333	1.82568	0.471666	7.27264	12.5719
TCGA-HT-A74J	0.888889	0	0.0819886	1.49832	0.105404	8.50093	1.30741	1.03881	2.85631	0.775408	3.42859	34.0204	8.07145	0.225112	0.0118421	0.697691	0.712067	3.08537	0.077293	0.868776	0.465074	0.0795383	0.463007	0.825949	1.34509	0.0188179	2.25142	0.435411	0.613214	1.919	10.5165	7.33349	0.0396047	1.36331	0.382379	0.0996342	0.0353791	19.9498	0.296135	0.0787331	1.28028	0.433896	0.20749	0.4467	0.448029	0.41343	0.089951	1.85604	2.71123
TCGA-DU-6408	9.63889	1	0.263594	0.696045	0.430803	11.5373	4.17564	1.1637	0.722644	2.03283	3.88661	30.3596	8.54115	0.251959	0	0.558785	3.19144	2.60166	0.0573712	0.390248	0.43113	0.0843458	1.74348	1.2967	2.12091	0.0384876	4.16546	0.421947	0.395817	3.65954	16.5748	16.1196	0.119139	1.68003	1.53895	0.267398	0.0231111	39.0792	0.17068	0.0796058	2.86168	0.259747	0.557176	0.147855	0.349492	0.823377	0.147213	2.26961	6.00604
TCGA-E1-A7YE	2.46111	1	0.732914	87.7347	0.443517	8.37026	20.8025	13.2267	7.73395	40.3631	7.1939	93.2946	13.7999	0.193766	0.0190035	0.679312	1.15246	1.65675	0.0788608	2.38693	0.226815	0.100127	14.7931	23.9035	18.5092	0.536816	4.70904	5.78272	1.36003	12.073	22.9287	110.048	1.90382	2.19867	0.485547	0.0717518	0.0543116	85.8698	0.164038	0.336537	2.26731	0.549833	0.507109	0.520868	0.641786	0.484204	0.624731	2.77691	10.7052
TCGA-FG-A87Q	0.483333	0	0.217507	12.2425	0.0902284	26.1557	6.9242	1.79297	3.13777	1.96569	9.60547	142.257	9.20288	1.57735	0.165403	1.30844	5.66112	12.8443	0.0690257	11.4071	1.715	1.64016	2.6578	1.88389	7.76533	0.357524	8.40727	0.586963	0.106654	10.6611	20.8111	28.3214	0.283616	3.51457	3.93219	0.385532	0.524175	94.4396	0.911099	0.740399	6.5532	0.970487	1.57943	1.28416	1.29145	3.18923	0.575187	4.73167	7.83537
TCGA-S9-A6TU	7.36111	0	0.19198	1.49676	0.0403124	4.89076	2.21492	1.98766	2.78823	0.554167	5.21214	17.3892	7.38786	0.633942	0.0370193	0.819611	0.568095	0.249679	0.0593864	3.26161	0.255729	0.129873	0.677107	2.03023	2.90776	0.0344931	3.78564	0.279306	0.312033	4.27314	15.2141	50.1763	0.108342	0.92042	0.283882	0.00973271	0.0327728	29.8193	0.165193	0.165859	2.063	0.0581909	0.737433	0.442958	0.47359	0.585294	0.183569	1.35786	4.59957
TCGA-HT-A616	0.152778	0	0.553462	0.866902	0.232139	7.56281	2.21545	1.56988	1.53728	0.207445	2.45112	7.53771	5.06695	0.433783	0.0313974	1.38118	0.177185	1.21799	0.0354416	2.90776	0.502147	0.118876	1.93914	1.88389	1.9841	0.05867	1.06071	0.260423	0.275804	3.12162	5.13855	21.5481	0.241135	1.57776	0.343402	0.13308	0.0175001	17.2713	0.0916163	0.0268193	0.735868	0.114009	0.20302	0.547177	0.70982	0.457317	0.288416	1.33677	3.3026
TCGA-RY-A83X	2.60833	0	0.137375	0.523647	0.0977059	3.59822	2.93266	1.0348	0.700253	0.13897	4.80329	8.63233	6.13365	0.294828	0	1.47776	0.78988	2.18761	0.0580647	0.628171	0.672986	0.0577369	3.63733	1.18669	1.34254	0.0328853	1.3495	0.227071	0.399481	1.5862	3.94113	14.9079	0.0139125	0.649443	0.899093	0.193766	0.0159931	10.8685	0.153402	0.0430889	0.496064	0.111184	0.0553356	0.494795	0.450606	0.207181	0.111471	2.67838	1.08611
TCGA-FG-6688	0.613889	0	0.11987	19.114	0.597629	16.9676	6.13903	3.38198	1.47895	3.03445	8.09173	175.144	9.67646	0.203995	0.11318	5.64391	9.06689	10.4394	0.213678	10.5192	2.99814	1.46017	3.11664	2.25541	2.0916	0.274233	20.0349	0.20271	0.979183	10.5846	17.3892	30.7894	0.402279	2.83028	1.61645	0.288416	0.337335	172.377	0.341327	0.180764	3.85026	0.948717	0.893836	2.56932	1.50957	0.958992	0.566758	4.16732	6.76966
TCGA-27-1834	3.425	1	0.69386	2.43654	0.219476	27.8624	4.66049	6.57313	2.90144	7.24693	14.2633	196.287	12.2835	0.243249	0.135381	12.5649	20.2302	10.8055	0.369475	1.61986	0.704922	1.36517	2.91743	5.28108	3.48817	0.379694	23.676	2.82686	0.445384	6.1903	43.5716	114.392	0.105497	4.14604	2.39161	0.371337	0.149634	176.075	1.21898	0.373854	6.99965	0.725886	4.40005	0.582254	2.01566	2.33125	1.50103	6.9242	16.5577
TCGA-DU-6401	7.38889	1	0.720562	13.2972	0.093408	3.80699	4.10047	4.10412	9.89826	0.155728	8.88887	38.7771	9.07353	0.922908	0.218595	0.84228	0.580735	0.34483	0.235495	2.12373	0.653498	0.174201	4.73167	11.5156	3.60888	0.122229	2.18042	0.964502	0.291606	4.29597	6.30954	49.4357	0.834185	1.87857	0.175353	0.0837423	0.053465	21.8947	0.123621	0.0855552	1.30312	0.052354	0.749938	0.894319	1.03339	0.559056	0.489838	1.64405	6.24789
TCGA-DU-A5TW	2.11111	0	0.15295	2.78287	0.158965	9.62397	1.52957	2.25715	1.82237	2.69286	3.02383	5.28577	7.2405	0.186513	0.0574784	0.348806	0.493887	0.644464	0.0508283	0.375323	0.19788	0.158998	1.82473	1.31593	0.986918	0.0664687	3.19507	0.526458	0.0555415	4.50872	11.2978	20.5064	0.0783213	1.64101	1.15835	0.14504	0.0406588	25.6734	0.141837	0.128093	1.38712	0.0436529	0.124949	0.453445	0.362904	0.519161	0.151102	1.94211	2.81263
TCGA-06-0238	1.125	1	0.739783	26.6062	2.59667	21.6227	2.75237	2.60483	3.52492	3.58107	6.10042	17.7192	5.33062	0.309562	0.0982186	3.10714	4.85975	2.08625	0.161831	5.52152	0.907488	0.7242	1.52381	3.81794	2.93266	0.346407	12.4945	0.945672	0.256433	6.58461	25.0019	21.5283	2.18977	3.18623	3.61369	0.255877	0.129158	179.838	0.241022	0.256202	2.91323	0.618732	1.28969	2.76831	1.14901	0.38469	0.311308	1.60876	14.1852
TCGA-06-5417	0.430556	0	1.69428	8.82413	15.7032	8.23016	1.60108	2.60547	1.47738	4.15802	9.46096	19.9906	11.8278	0.319303	0	1.26407	0.635297	0.97311	0.0606544	8.56448	0.298146	0.231106	9.15014	7.07287	4.22782	0.168255	2.84602	0.585366	0.379598	3.48662	12.7159	32.1733	0.31632	2.29121	5.10051	0.22753	0.0371717	50.3944	0.210705	0.0365767	1.20194	1.05641	0.265346	1.02835	0.658967	0.562192	0.33335	1.00949	2.91323
TCGA-DU-5852	0.569444	1	0.532272	2.31257	0.161323	19.0625	3.87615	1.18475	2.89451	1.05756	26.5358	58.4093	14.1938	0.768436	0.0997184	5.91879	2.73013	10.7052	0.336537	1.75303	1.00168	1.04895	2.45415	12.7417	28.8352	0.462177	10.1791	1.27787	4.51572	4.11496	32.7187	29.9073	0.223482	1.73453	8.49329	0.214057	0.185482	112.688	0.376322	0.267585	4.97594	1.82754	1.6654	1.8805	1.57654	1.12993	0.45459	4.25045	8.36438
TCGA-S9-A6U8	8.3	1	0.194144	0.444615	0.220788	9.53961	3.43018	0.790706	1.34254	0.453217	3.22945	23.6992	5.42998	0.311162	0.0492682	0.59182	2.27245	2.22614	0.0451919	2.2267	0.452871	0.142703	0.395326	1.91164	2.4801	0.0276123	4.3892	0.41008	0.41518	2.7171	24.0164	59.9604	0.0369118	1.88635	0.351936	0.118122	0.0330872	55.362	0.263946	0.153174	5.2442	0.151226	0.449273	0.434976	0.573371	0.79381	0.167246	1.3542	9.42828
TCGA-02-0047	1.24444	1	0.199379	34.3679	10.3271	19.7268	9.22935	14.5424	4.07144	14.6066	25.9115	116.131	21.5195	3.03373	0.0123197	4.48024	12.5754	8.6283	0.335092	11.528	0.357524	0.524946	6.52039	18.8795	11.566	0.280147	10.7276	2.1	6.52894	8.32586	25.1413	50.2859	2.99046	2.18814	13.5077	0.259482	0.0723775	174.189	0.619218	0.134416	1.76172	2.96882	1.73542	4.69243	1.57193	0.262025	0.729179	2.92632	5.23966
TCGA-HT-7604	10.3472	0	0.461728	4.61372	0.538081	8.19807	1.21469	1.16966	1.31593	1.06991	3.51616	3.33744	4.96393	0.546596	0.0303095	0.418157	1.2293	2.17592	0.120823	0.232298	0.456386	0.149228	0.631986	2.02447	1.00652	0.0257065	4.10958	0.69624	0.257309	1.98212	17.726	15.9658	0	2.15944	0.577949	0.0437037	0.0135508	17.3892	0.220104	0.0781023	2.91323	0.077561	0.437592	1.97753	0.500524	0.468839	0.193394	2.46845	3.68099
TCGA-DH-A7UV	1.57222	0	0.0929928	3.74862	0.150013	3.21461	1.69881	0.468145	1.92755	0.834632	2.65846	1.58452	6.80525	0.0868579	0.0215385	0.37422	0.543422	1.3335	0.0351716	0.32357	0.365308	0.240206	0.819174	1.86666	0.861721	0.00881673	2.53617	0.942889	0.0509643	2.60295	17.321	22.2615	0.0131722	1.35786	0.300976	0.0629432	0.0215897	34.2556	0.194355	0.138442	2.08996	0.13583	0.296135	1.96319	0.298814	0.394369	0.123122	1.89356	4.66049
TCGA-02-0055	0.211111	1	84.2791	91.3649	58.4867	26.2244	9.3551	12.5156	24.1675	20.8548	26.8355	85.3438	49.5396	20.7929	0.494795	9.83732	17.7586	0.951012	4.76672	46.1906	21.5195	0.513031	32.8049	19.9823	9.66914	2.18483	17.9813	3.77628	6.01768	16.1404	22.3009	61.3561	15.7456	4.33514	54.5705	1.09167	0.240919	406.11	0.491323	0.366009	1.81589	14.1586	1.87513	51.8545	5.5521	15.9876	12.1668	3.13473	12.2286
TCGA-TM-A84B	2.10556	1	0.591657	1.32914	0.199611	20.1464	2.39102	0.938068	3.00317	0.323141	18.0475	20.9431	5.69543	0.946449	0.261845	8.13646	0.332493	1.08556	1.51362	1.48253	5.3911	2.13457	6.83496	5.08729	6.63895	0.153205	6.27972	0.260665	1.37038	0.971809	2.96462	24.0393	0.0804381	2.27185	0.297115	1.41061	0.0930724	28.7526	0.794332	0.132885	0.287016	2.08941	0.748337	3.87091	1.7426	0.412908	0.238617	5.2915	1.91258
TCGA-DU-7012	0.552778	1	6.21911	14.1234	0.0297849	17.1068	9.23814	6.20072	2.75836	2.82021	12.335	303.648	14.4152	2.50476	0.876579	4.87453	20.5491	10.0603	2.25371	1.63332	1.41707	0.482162	1.60534	6.89249	2.55621	1.44251	27.5724	3.09254	4.78547	14.2963	94.2166	406.11	0.426651	4.25326	5.27879	0.959247	1.09109	171.467	2.13294	0.412696	14.0634	3.9022	9.56763	0.997071	2.59853	3.06667	1.53364	6.28105	25.374
TCGA-RY-A83Z	0.836111	0	0.169003	1.99695	0.463116	15.4398	1.02336	1.81254	1.2967	2.19314	2.00996	3.29652	7.54764	0.078749	0	0.484204	0.531724	0.44516	0.0140109	0.65333	0.235961	0.0605616	1.02503	0.615094	0.684378	0.0315411	3.04382	0.344018	0.090287	3.59155	7.59153	20.3851	0.16618	0.831932	5.68454	0.0892171	0.0393987	46.2837	0.0711332	0.069854	1.36741	0.079073	0.502269	0.117921	0.15424	0.0923731	0.111014	0.514199	2.14316
TCGA-S9-A6WP	1.28056	0	0.276052	1.92151	0.234802	5.99044	1.50185	0.977035	1.12297	0.959247	3.59411	10.7971	7.68231	0.189663	0.0681286	2.45657	3.63157	0.786944	0.0484759	1.5456	0.376816	0.0963456	4.9999	3.73287	2.73405	0.142465	2.40547	0.0599278	0.361246	2.89863	9.03081	11.9486	0.0404494	0.92797	0.611468	0.190445	0.047863	48.6748	0.192762	0.163275	1.78395	0.0992864	0.581191	0.343606	0.632642	0.458109	0.254506	1.8135	3.09548
TCGA-HT-A615	1.43056	0	0.169953	0.564081	0.310737	4.62886	2.85826	0.555889	1.44327	0.288083	3.25715	20.566	7.57297	0.226419	0.054187	0.81788	1.56776	4.16355	0.0141815	0.549566	0.508406	0.230512	1.95963	1.04784	0.878235	0.197053	4.36697	0.454026	0.104764	2.07402	22.3307	46.4706	0.0453329	1.2016	0.525923	0.245161	0.0692195	47.2014	0.139908	0.162662	4.61068	0.144822	1.10332	0.51111	0.660796	1.41293	0.421538	1.71041	9.97282
TCGA-DU-A76O	1.45	0	0.0734247	6.63454	0.428816	4.16264	1.15713	1.33602	3.53452	0.344438	2.863	1.2343	4.07416	0.129993	0	0.467907	0.529445	2.34287	0.0126151	0.395326	0.277071	0.257163	0.561491	2.47884	1.13055	0.0854805	6.34804	0.475527	0.208168	7.77408	24.2606	5.9656	0.0984554	1.4987	0.28143	0.147672	0.053922	49.5891	0.131701	0.113568	4.6147	0.335962	1.03567	1.03826	0.459145	0.107803	0.172664	2.00996	7.03529
TCGA-HT-7902	2.65556	0	0.217578	0.487765	0.139834	12.2904	1.64059	1.25026	0.752311	1.07875	3.50097	24.4652	6.02574	0.223285	0.0623743	2.38399	1.76215	2.11131	0.0507696	0.398128	0.496823	0.208125	1.3234	1.34764	0.983981	0.0474019	2.2667	0.41929	0.156556	1.02835	7.1275	15.3342	0.0996119	1.50308	0.435307	0.203371	0.0421968	23.7435	0.510981	0.0751016	1.16337	0.282328	0.344745	0.324419	0.810478	0.411494	0.214978	2.22724	2.1086
TCGA-HW-7489	0.702778	0	0.110876	2.16154	0.428345	6.74436	3.64469	1.8107	1.86616	0.452641	2.77824	3.58822	3.73364	0.690206	0.0112556	1.88147	1.09885	0.870647	0.0615293	0.475527	0.731914	0.108308	0.506338	0.903378	2.27361	0.0128395	1.89801	0.300412	0.108342	1.31734	6.28245	15.6428	0.0749719	1.28868	0.423719	0.0676033	0.0192399	17.6229	0.255317	0.0167557	1.35674	0.0824228	0.178519	0.860651	0.667359	0.634796	0.457545	1.55621	2.82289
TCGA-S9-A7IX	1.88611	0	0.915035	2.18598	0.135281	14.6667	6.59173	1.89506	3.23323	1.08726	15.1252	76.5889	11.2857	0.948717	0.0517831	1.75991	4.8554	7.55263	0.0701744	3.49289	0.580281	1.4148	1.90824	5.31111	11.5407	0.216548	7.92301	0.729588	5.57112	6.65229	24.4902	35.6292	0.193063	1.83384	3.48429	1.00304	0.320062	133.817	1.10512	0.123621	3.0746	1.36924	1.3088	0.952838	1.9791	1.88927	0.256726	3.50654	8.28958
TCGA-DU-6404	11.3	1	0.40297	5.84953	1.2016	20.1381	3.70168	1.51843	2.37267	2.49436	27.1558	47.3448	14.5608	6.59602	0.131257	3.92071	0.0946814	1.74761	0.195864	9.34165	0.998975	1.6934	10.5846	9.84962	5.34219	0.195522	1.72228	0.335009	14.3255	2.58818	4.8224	1.16148	0.32438	2.53176	16.2019	0.628659	0.0773949	131.332	0.869949	0.178973	0.458109	2.28728	0.671244	7.70105	1.38898	0.294497	0.902203	4.96723	1.57402
TCGA-DB-5278	4.23889	0	0.452423	1.81401	0.291134	11.752	2.22001	1.47385	1.06991	0.120029	3.80442	29.6629	4.51876	0.503156	0.0359874	4.92062	0.741204	1.43151	0.0855367	0.475287	0.500014	0.0974855	2.81402	1.50145	2.13186	0.0481207	2.15944	0.31045	1.20028	1.63631	7.68741	13.8837	0.0735691	0.83372	0.408864	0.081001	0.0320326	17.942	0.566758	0.0393341	1.2223	0.553462	0.206319	0.850218	0.727414	0.313292	0.431752	5.64515	2.16536
TCGA-DU-5853	1.13056	0	0.438484	2.52185	0.260785	6.95783	2.37036	0.967372	1.31484	0.385619	4.2932	15.5976	4.89283	0.294828	0.223583	1.33243	0.729588	2.29521	0.0300767	0.123676	0.309602	0.241081	0.812633	3.4772	2.20425	0.222309	4.13771	0.404759	0.336537	6.24367	28.6878	21.4743	0.182156	1.51924	0.250692	0.18305	0.0927541	46.4226	0.139457	0.145343	5.40278	0.193603	1.7944	1.07551	0.565275	0.705896	0.174578	1.24683	8.19045
TCGA-E1-A7YM	1.8	1	0.0840499	1.59295	0.0891674	17.8761	1.08962	0.754302	0.887157	0.414871	2.25829	137.317	7.79848	0.139169	0.0204552	1.07875	0.764392	4.43514	0.0391201	1.03272	1.06301	0.496315	1.07906	0.283818	3.4491	0.0498263	2.96181	0.124694	0.0457434	5.51325	6.58164	20.7226	0.0472822	2.85384	0.827429	0.224272	0.0345828	30.4883	0.272051	0.0366031	1.08142	0.234907	0.222061	0.490706	1.29356	0.299429	0.132656	3.37443	1.46058
TCGA-19-1787	1.06944	1	2.96945	9.21608	1.78256	25.5556	8.57836	6.8909	5.88807	6.6987	12.4447	247.956	15.9105	1.07107	0.1093	6.16152	6.21134	18.3903	0.0668174	16.7602	4.11773	1.55334	4.81287	8.37217	3.23551	0.342129	14.7835	1.41061	1.21696	7.234	15.5518	20.9348	0.671071	3.43724	5.48081	0.130681	0.0636916	184.814	1.57193	0.33067	2.73928	3.05439	2.26334	0.89051	2.7855	1.40799	4.50381	5.63285	8.95581
TCGA-06-5408	0.991667	1	1.76082	22.3409	12.4731	8.58238	15.3891	2.3533	7.57796	13.0328	19.1809	185.823	17.0702	0.832146	0.115598	3.01592	18.6571	10.5925	0.358896	24.1906	2.0357	1.24003	18.3006	9.58189	19.9823	0.282648	11.7177	1.78968	10.0404	4.0378	13.1753	140.556	1.98506	2.47088	13.8506	0.913289	0.65974	192.692	0.445934	0.0641791	1.47616	2.161	1.43303	5.03955	2.32668	1.34764	1.18669	3.81539	5.04274
TCGA-FG-6691	0.286111	0	0.848416	6.47428	0.290889	9.08002	2.41912	0.947707	1.01274	0.369052	6.77416	20.4725	7.14948	0.579067	0.0482508	0.640294	2.84869	4.17378	0.214565	2.09734	0.769255	0.336	1.00329	4.28847	6.34804	0.057413	9.6526	0.297184	2.26006	16.2019	50.2859	32.9736	0.0659545	3.46027	0.265792	0.268132	0.091228	66.8363	0.626381	0.0671803	8.23221	0.453669	0.563062	0.931239	1.90824	0.868294	0.266069	4.49099	12.2494
TCGA-TQ-A7RJ	3.41389	0	0.188458	4.16636	0.188774	9.75235	2.6143	0.784185	2.02868	0.26308	3.44126	0.978907	6.10571	0.609082	0.0278804	0.577585	5.00867	2.18814	0.016289	1.39233	0.630818	0.176538	1.12361	1.30601	1.46331	0.00296619	4.48904	0.285413	0.106087	4.11592	19.0475	60.5346	0.00321126	1.31378	0.348055	0.103405	0.0138301	38.8064	0.0716027	0.227019	3.28131	0.168149	0.226868	0.702297	0.508273	0.594124	0.433783	0.91796	4.45975
TCGA-DU-7013	0.747222	1	0.41259	2.38752	0.342618	20.566	8.05494	1.17288	1.18148	1.48688	23.2975	124.26	7.03985	1.10958	0.287354	3.56338	6.36632	20.1381	0.395133	0.855447	2.15558	1.97233	6.17503	7.57468	8.37026	0.409215	5.46264	0.219957	2.70727	4.93468	18.7367	139.443	0.204707	1.46447	5.90238	1.04671	0.165685	74.9535	0.247371	0.275995	2.52808	1.13025	1.23532	4.91095	1.93555	2.30677	0.301665	3.07967	4.57014
TCGA-HW-7487	1.13611	0	0.130339	2.30384	0.209472	4.6883	2.43901	1.19998	0.806992	0.22974	2.83237	3.02807	5.1672	0.45459	0	2.27707	0.243042	0.559337	0.0603484	0.956423	0.900298	0.0783548	4.03256	0.499501	2.01777	0.0220261	1.05441	0.104359	0.170976	1.39971	3.38048	10.6391	0.0629554	1.25095	0.364868	0.0703833	0.0206069	12.7159	0.10041	0.0404405	0.969961	0.0928756	0.0459591	0.640709	0.757126	0.620526	0.588034	1.20616	1.57362
TCGA-28-2509	0.402778	0	1.03287	33.769	121.446	15.0328	19.6011	6.02574	14.0499	29.4923	21.3163	5.095	41.6114	0.415482	0.0470556	3.25332	9.95772	20.0869	0.0945478	38.8359	0.249621	0.0725344	68.2976	9.57462	9.93807	0.635122	10.4657	2.95142	2.17648	5.93438	18.4319	156.662	3.812	3.06883	9.12399	0.587716	0.118876	340.461	0.672636	0.10242	1.52626	5.30417	1.44783	1.68094	2.88357	2.08461	3.77374	3.28888	5.41097
TCGA-FG-A4MX	1.58056	0	0.17343	1.91065	0.258001	1.46995	0.390801	9.53019	3.06955	7.14471	6.42135	7.49554	11.7048	0.835513	0.0523	0.338277	0.229312	0.0466555	0	2.29925	0.243699	0.0849784	1.91694	1.27376	2.24246	0.142529	1.48489	0.289908	0.0327505	2.30443	2.32075	31.911	0.0230148	0.575797	0.20609	0.0320282	0.0970416	53.8616	0.101723	0.0684236	0.219578	0.0789536	0.0683563	0.405556	0.136052	0.127072	0.544759	0.634962	1.72228
TCGA-S9-A6U9	8.10556	0	0.681496	20.7056	0.0245293	9.02856	2.00996	2.14535	3.48034	0.75392	3.99544	6.67383	10.0882	0.596403	0.0928756	0.948968	10.3013	2.47209	0.14021	15.9384	0.994138	0.224028	0.344018	6.73991	2.39952	0.0227252	6.50923	0.336372	0.354812	14.5887	24.6841	97.2222	0.229869	4.20703	0.189458	0.103818	0.138001	58.183	0.161323	0.138589	3.19894	0.100867	0.459908	0.299635	1.34439	0.616157	0.266914	1.68673	9.12835
TCGA-TQ-A7RP	2.53889	0	0.459385	3.91277	0.121954	38.2986	0.894771	1.31235	2.39829	1.15992	8.28197	59.2527	16.3522	3.16905	0.0770789	7.65786	2.9355	4.80963	1.7399	8.46345	3.86572	0.258657	38.4174	1.98557	1.43831	0.061983	13.5769	0.173808	0.338601	7.77938	7.22104	56.7359	0.141403	3.1195	0.458109	0.120029	0.145716	28.8352	0.499621	0.0960356	0.613366	0.430176	0.42808	1.65499	0.956423	0.411292	0.271802	2.69286	2.48634
TCGA-28-1753	0.102778	0	1.7668	47.4951	4.5009	20.3636	4.58323	5.97999	5.398	3.03513	40.3943	112.688	21.6414	4.84024	0.356714	6.52599	1.64575	6.26847	0.624895	12.3178	1.7444	0.566024	7.4325	24.6724	19.9986	0.723223	11.5187	0.649524	7.40447	7.25014	17.315	29.8193	1.55541	1.8266	6.33424	0.392438	0.317067	335.812	0.367063	0.472495	2.1265	8.95804	3.45557	11.2948	2.55935	0.725886	0.96634	4.78043	22.4519
TCGA-DU-A7T6	1.51944	1	1.19151	2.92632	1.07583	4.61968	0.912808	2.33881	1.31734	0.42945	9.93807	16.6839	10.351	0.784809	0.0855826	1.83575	2.20093	1.00598	0.106044	3.72028	0.424859	0.07869	2.1578	9.96766	4.53389	0.0473439	14.0544	0.0759479	1.31909	1.3053	3.36516	7.10857	0.0536649	0.680959	0.381076	0.358039	0.0373443	35.1117	0.217826	0.0679124	0.446588	1.90188	0.279889	5.52391	0.615829	0.191651	0.279306	1.71173	1.50876
TCGA-S9-A7QW	1.27222	0	0.108272	0.116117	0.469702	3.39367	1.92151	0.607036	1.76583	0.0484217	2.85631	18.1556	4.41055	0.118999	0.0177108	0.302589	0.123811	0.912293	0	0.424351	0.581648	0.0518641	2.53743	0.538355	0.814611	0.024108	1.15215	0.138016	0.117848	1.27392	3.56497	19.0475	0.101039	0.865968	0.776669	0.337875	0.0116931	12.2215	0.195445	0.0245257	0.704361	0.383395	0.211461	0.341449	0.309496	0.158046	0.131701	2.63915	1.85983
TCGA-06-5411	0.705556	1	0.612905	16.2132	3.08429	12.2764	4.39711	4.64421	2.99399	6.712	6.97007	20.6524	9.02856	0.295304	0.0814384	4.64827	2.1166	5.18296	0.222653	5.56525	0.893836	0.259334	2.98143	8.01201	9.62647	0.19974	5.11517	0.730364	0.891939	6.41996	12.1568	25.4244	1.54639	2.45055	8.46937	0.18979	0.140712	112.688	0.270181	0.10568	1.57776	1.25669	0.795192	1.77095	1.18737	0.665788	0.396486	1.85411	6.46081
TCGA-P5-A5EY	0.2	0	0.555741	0.290644	0.116206	8.60043	4.21266	0.998141	2.29521	0.768436	6.22727	28.24	5.70689	7.46876	0.303135	1.50432	2.6168	6.66381	0.0282544	1.807	1.08113	0.709248	0.818963	1.6113	10.0704	0.20271	6.12825	0.294932	0.258416	1.3152	7.65443	18.9377	0	3.61695	0.808935	0.236697	0.192356	46.6979	0.318477	0.123021	1.38674	0.779984	1.20882	1.10572	1.52005	0.819836	0.600286	2.49607	3.92676
TCGA-26-5134	0.463889	0	0.573766	13.3759	5.63888	9.62647	2.93619	3.15452	4.85975	3.32285	10.9817	63.6702	12.5932	0.242661	0.136199	10.9413	7.0198	5.72678	0.093389	10.4259	0.383581	0.73389	4.00773	5.31226	5.76523	0.197094	6.72071	0.650947	5.60251	3.26091	13.1988	37.5745	0.703582	0.743991	2.04863	0.289303	0.416607	140.556	0.224612	0.0880289	0.758321	1.0175	0.970487	2.88357	0.742965	0.190445	0.30986	4.4705	4.33808
TCGA-TM-A84L	3.45	1	0.644624	0.81744	0.154095	11.2197	3.34414	0.974393	1.61047	3.25602	3.98297	2.80248	8.39144	0.906764	0.0494995	0.547997	2.70204	1.46447	0.0613037	0.373761	0.319607	0.228897	0.692407	1.33314	0.604839	0.0426961	4.4989	0.739783	1.06443	2.67249	21.1787	38.2986	0.206548	1.36817	0.345245	0.129333	0.0357681	46.3288	0.306478	0.245107	4.15802	0.12165	0.866209	0.480328	0.488618	0.875403	0.247578	3.16264	8.27802
TCGA-QH-A6CV	1.22778	0	0.850452	2.553	0.337419	16.1798	4.64421	0.923398	1.10302	0.731325	6.82013	45.2669	8.38559	0.792679	0.0910864	1.19119	0.459204	10.711	0.042134	2.15996	0.99117	2.00836	0.404359	3.98207	7.34462	0.17524	7.36232	0.347559	0.81154	8.32403	19.6719	36.6025	0.33525	3.13107	0.932486	0.764817	0.0580284	124.675	0.357612	0.305763	1.86808	1.07519	0.897417	1.34291	1.66154	1.23228	0.190805	4.8843	7.14471
TCGA-TQ-A7RK	3.725	0	0.210423	1.27036	0.0227101	3.1049	2.90495	1.26547	1.4715	1.22564	3.63733	1.52464	4.88858	0.4307	0.00803247	0.464277	1.79016	0.324531	0.0246311	0.6212	0.219424	0.169988	1.12755	1.87757	0.954342	0.017799	2.79903	0.384783	2.28383	1.6264	12.6573	57.0909	0.0291929	1.1687	0.707555	0.175642	0.0159543	27.3347	0.301122	0.124797	2.39161	0.105542	0.440114	1.24374	0.464046	0.526458	0.169565	1.54396	4.15987
TCGA-06-5418	0.230556	1	2.38281	29.4578	11.3763	17.2531	19.3313	8.43454	13.3599	25.193	16.8308	217.377	20.8025	0.427655	0.090087	5.08952	7.09316	7.60644	0.982097	60.7835	0.509669	1.31162	20.6005	6.15081	8.39936	0.689669	9.37803	1.96519	1.74624	8.00486	21.8379	222.261	6.66667	5.36909	38.6246	0.605484	0.459621	180.758	1.40685	0.280273	2.23173	3.29652	1.58157	3.07677	2.68698	1.84688	1.31484	5.56525	7.26133
TCGA-HT-7481	5	0	0.109777	0.714698	0.252539	7.77063	3.12887	1.15681	0.737644	0.408464	3.54719	7.69583	5.47463	0.22956	0.026069	1.92556	1.18769	3.0138	0.0964328	0.407554	1.0217	0.129756	3.11664	0.916994	1.15433	0.0302216	1.5955	0.094055	0.809364	1.07583	3.51938	7.41766	0.0314587	1.99848	0.401075	0.115946	0.0175001	16.86	0.215791	0.074473	0.787365	0.136199	0.176246	2.01256	0.820269	0.216592	0.270811	2.1518	1.72594
TCGA-S9-A89Z	1.01111	0	0.524309	30.7513	0.239172	5.424	11.4411	8.51095	3.55613	27.7254	10.6691	3.63649	12.3419	0.467669	0.124081	2.72625	2.34116	0.24729	0.126145	1.02835	0.23038	0.225512	2.24807	7.85897	5.62052	0.200847	7.21309	0.603877	0.358813	7.15103	22.7094	24.9284	1.41368	2.24299	2.23232	0.194355	0.0890037	80.7006	0.319607	0.200074	3.34263	0.163178	0.789036	0.892757	0.623619	0.405759	1.71777	1.09257	6.68094
TCGA-S9-A6UB	8.98889	0	0.0942297	0.0731358	0.363264	3.01884	0.889056	0.565725	0.992236	0.0953844	3.09399	14.4918	6.28662	0.113912	0.0144055	6.08437	0.5675	0.831932	0.0620154	1.01638	0.492911	0.0320063	3.92244	0.669674	1.35402	0.0164314	4.85209	0.111369	0.123943	0.502208	2.87198	11.6921	0	0.504195	0.779058	0.121369	0	8.24166	0.1451	0.0209426	0.442633	0.0544258	0.13964	1.02418	0.262491	0.163576	0.173069	0.633615	1.21403
TCGA-32-1970	1.3	1	0.279759	12.5719	0.250749	16.302	5.88294	0.806534	1.88389	1.47776	15.2693	661.936	13.663	0.280334	0.0572351	6.02282	1.88737	6.40076	0.790504	2.31606	1.11079	1.61512	2.47209	4.75341	11.1108	0.117993	6.53189	0.471169	1.9791	4.03702	14.4063	44.7196	0.177147	1.90824	5.14389	0.319078	0.116442	46.6979	0.57595	0.0889655	1.51802	1.52747	0.708787	2.13079	0.664339	0.857755	0.300343	5.14613	3.60152
TCGA-DB-5279	3.76111	0	1.36741	3.93398	0.078071	2.03493	3.20337	1.40309	1.79016	0.149212	5.51796	4.98889	5.38075	1.11681	0.181779	0.800984	0.818314	4.53078	1.24823	2.46667	0.609082	0.0558984	1.35457	1.75806	1.47616	0.107417	2.94999	0.179687	0.940328	1.64363	7.2405	80.0856	0.57595	1.86473	0.292774	0.0644162	0.15144	18.9166	0.0769976	0.0526758	1.12873	0.20705	0.335726	1.03881	0.858926	0.65129	0.574445	2.35739	3.35423
TCGA-27-1837	1.18611	1	0.419544	2.04708	2.1166	20.297	7.0666	2.58818	3.39919	7.87855	32.2364	59.0962	20.6437	0.305979	0.0423341	19.7589	3.17122	17.6545	0.303335	3.77878	0.544759	0.244949	8.68318	10.003	14.7317	0.112284	19.1068	1.90824	6.35218	3.53053	14.5977	23.1537	0.348642	1.53687	11.8309	0.515129	0.963182	183.775	0.856381	0.175096	2.89107	2.82021	1.52045	3.379	1.22163	2.93051	0.206224	6.16014	8.25119
TCGA-DB-A4XC	3.94722	0	0.439901	7.80193	0.204158	9.02225	1.42846	1.28626	1.39492	0.518395	2.35566	25.6075	5.86985	0.35581	0.0170469	1.65981	0.752913	3.96278	0.0608493	0.369302	0.642027	0.344264	0.284197	1.52131	1.28201	0.0575388	3.64894	0.102276	1.50917	9.20072	12.5089	17.6733	0.116917	1.54519	0.488378	0.115323	0.0881067	33.8627	0.390622	0.242876	2.05825	0.112212	0.395228	1.01527	0.698066	0.25265	0.151833	2.97942	2.9098
TCGA-HT-7882	0.313889	1	4.48707	155.287	6.28922	27.35	16.2852	17.3832	29.2327	18.2653	50.6631	152.65	45.31	25.104	1.56444	17.1068	17.995	5.13742	4.25423	28.1427	16.6266	0.834632	8.46745	48.3263	13.762	2.14263	14.6111	5.35279	5.64151	17.1554	40.876	118.751	5.42162	4.8554	45.7411	2.37862	1.28271	360.451	1.05412	1.23968	3.28131	38.9848	5.28697	12.1633	6.24228	3.59243	1.99646	6.09109	79.9244
TCGA-12-3650	0.925	1	0.67783	12.3803	5.64515	14.1852	4.26461	1.80466	5.33179	1.4148	9.23814	36.7646	9.35052	2.234	0.046599	4.5438	2.0167	8.74468	0.127226	14.3662	1.30812	0.605322	3.34568	4.4038	11.6188	0.42361	5.55091	0.377787	0.537938	3.77294	8.23221	18.2721	0.963989	1.61986	6.9941	0.441652	0.0568227	92.4415	0.250189	0.180342	1.59936	0.692139	0.561902	2.62642	1.48294	0.444173	0.160511	3.16039	3.78128
TCGA-QH-A6CS	1.63333	0	0.161355	0.459027	0.222309	9.98296	3.67776	0.676743	2.14851	1.54058	4.77303	21.3532	12.4411	1.11866	0.0833491	0.275238	1.41966	9.71669	0.073465	13.6466	3.65458	0.670027	23.3414	0.591049	7.0043	0.0330631	9.33942	0.651793	0.274741	2.86714	9.47474	27.0543	0.0783304	3.32903	1.5456	0.123122	0.149177	80.0856	1.51843	0.0926533	3.02383	0.801607	0.496446	0.411292	1.10781	1.54144	0.320593	3.3026	6.55591
TCGA-VM-A8CD	0.666667	1	0.413839	20.5578	0.0359483	13.3519	10.1137	2.99467	4.36697	26.3509	17.3514	164.035	21.0432	7.09921	0.0572061	3.06301	2.47448	26.182	0.41846	5.00324	3.73858	0.54603	18.37	2.79166	7.2243	0.205228	6.67243	1.26407	0.679853	7.75977	14.3163	10.1086	0.297767	2.78353	34.4156	0.574592	0.305979	247.956	0.62899	0.285251	2.54862	1.74876	2.34867	0.535843	2.31019	3.62675	1.12695	15.1056	9.56271
TCGA-DB-5277	4.29722	1	0.515129	1.6979	0.14587	8.76795	1.56003	0.957416	2.06248	0.77132	11.0075	2.4801	8.58823	0.663456	0.0810516	0.514461	2.1776	0.318852	0.0972484	0.578763	0.437704	0.440322	6.29723	2.36329	1.11293	0.0966013	1.8805	0.337686	0.349401	0.588481	7.42432	18.3351	0.065984	0.997607	3.65375	0.1328	0.0374584	20.2639	0.199191	0.0443148	1.42152	0.0757881	0.344058	0.686366	1.15276	0.331546	0.519552	0.812633	3.26238
TCGA-DU-8162	1.23333	1	0.313513	0.723808	0.173284	10.4577	4.67776	1.20849	1.03768	0.366795	7.14	19.1658	8.58823	0.593196	0.0365767	2.18598	1.79821	3.75195	0.210794	2.35683	0.808302	0.440209	2.27819	1.31734	7.3398	0.0556369	2.92773	0.345163	0.547592	1.35713	8.90547	9.37575	0.172996	2.2115	1.21931	0.321193	0.0524229	25.3615	0.313216	0.0484535	1.66625	0.615174	0.642617	1.6449	1.24613	1.21566	1.0676	1.66274	4.22596
TCGA-S9-A6WH	2.74167	0	0.169116	6.03747	0.913289	5.95786	0.870187	0.980237	1.10362	0.191494	3.5907	1.49908	5.13855	0.739783	0.0265865	0.829666	0.960031	0.414506	0.0270272	1.34728	0.413633	0.0727202	2.05398	1.18571	1.47461	0.0313198	2.4031	0.136167	0.428615	0.785455	4.10412	10.0328	0.0638857	0.562484	0.945926	0.143294	0.062563	14.8311	0.0698981	0.0260842	0.674222	0.0331215	0.10887	0.738018	0.427243	0.296066	0.16511	0.562781	1.39379
TCGA-HT-A614	0.227778	0	0.187326	0.519692	0.378322	12.6753	0.713739	0.724771	1.88292	0.208478	1.98011	14.2071	7.03985	0.184281	0.034709	3.33592	1.57321	0.950274	0.0408002	0.273401	0.344018	0.20588	1.83288	1.36295	0.974393	0.0197979	3.22204	0.169811	0.174686	1.53405	7.129	17.3579	0.0436181	1.14347	0.926419	0.151897	0.0309688	31.5367	0.16129	0.0306714	1.59213	0.225462	0.181466	0.169883	0.391005	0.326312	0.173504	1.57238	3.20265
TCGA-HW-A5KM	1.75	0	0.463234	14.3301	0.0534189	17.004	3.05087	3.15677	3.37672	5.20318	4.68525	2.35795	10.0578	1.41217	0.0964742	0.387706	2.86101	4.0977	0.0575526	0.486892	0.692236	0.0961596	0.365219	5.33534	1.61259	0.368703	16.4595	5.21102	0.444402	13.4878	107.256	22.5238	1.04217	2.91941	0.42682	0.335804	0.0512381	217.377	1.34439	0.623619	12.8408	0.187036	9.94293	2.12915	1.73321	2.73405	0.655374	10.0378	27.215
TCGA-EZ-7264	1.21111	0	0.195522	0.937054	0.241189	1.9841	1.28484	0.841386	0.703028	0.13685	3.64718	12.3178	7.74776	0.400743	0.0251612	0.861956	1.25061	2.53114	0.0445845	0.422152	0.20488	0.0768123	2.49789	0.959546	0.855673	0.0315879	1.93502	0.106978	0.824729	0.820712	3.40528	12.9189	0.00956946	0.589387	0.92797	0.0916266	0.0148779	7.99216	0.128855	0.0723775	0.648575	0.189215	0.163194	1.05468	0.610368	0.221666	0.205591	1.50957	1.39083
TCGA-76-4932	4.05	1	1.47856	8.8678	9.13929	20.9782	13.3918	4.05692	8.14942	27.215	25.5556	69.8264	17.4082	1.46792	0.0452843	16.7309	1.48334	9.47474	0.126832	52.2666	4.33906	0.682735	31.8909	6.43398	22.0921	0.308276	22.0415	1.81589	3.88926	4.07144	9.91555	14.5062	1.25771	4.24084	9.99314	0.187775	0.181253	299.989	0.348055	0.068308	1.33972	4.18928	1.04729	2.92007	1.36145	2.17479	0.214152	6.92108	5.23737
TCGA-TM-A84J	2.04167	0	0.5146	3.29189	16.2797	6.4786	7.84253	3.23622	1.88537	3.0839	17.9288	54.5705	14.024	2.90144	0.0282137	3.53452	0.764392	1.22384	0.0106183	12.0612	0.0924041	0.145964	8.71806	14.0198	4.6645	0.138237	2.95208	0.447359	2.29465	0.77687	4.18559	1.51503	0.289039	0.906989	1.2817	0.500461	0.0225311	38.4174	0.117141	0.122677	0.566177	2.5412	0.275804	4.33614	1.02643	0.24566	0.19331	0.808083	2.29578
TCGA-S9-A6WL	2.62778	0	1.86946	2.76759	0.103896	4.55201	3.30702	1.37262	0.925677	1.65675	11.5094	13.2737	12.335	1.18669	0.0562455	3.01817	1.23448	1.36371	0.159751	2.62705	0.448365	0.0618104	2.39046	10.1337	2.3533	0.0360431	1.66583	0.0582895	1.94113	1.09435	5.81153	7.48547	0.0196432	1.46915	0.670364	0.0772121	0.0170283	18.5228	0.146179	0.0549479	0.407955	0.835297	0.0452729	1.17353	0.640294	0.564232	0.302993	1.91495	1.34876
TCGA-FG-8182	1.15556	0	0.207181	0.687639	0.0909903	6.93029	0.955644	0.966585	2.06568	0.137261	2.97233	10.8414	6.60183	0.375872	0.0232838	0.538612	0.36734	2.10644	0.0553069	0.74257	0.361059	0.186955	0.982097	1.30241	2.26844	0.0136158	4.16264	0.212737	0.160853	3.87615	23.7105	13.5405	0.0575032	1.91644	0.141508	0.214931	0.0160629	45.4871	0.263425	0.105611	4.27986	0.205451	0.745763	0.652648	0.952589	0.600764	0.136199	2.16703	5.43575
TCGA-14-0736	1.27778	1	0.768436	22.1711	2.7446	16.3577	4.33415	8.67285	8.60238	7.65088	6.43398	46.7889	15.8041	0.252755	0.258535	8.4714	12.9868	11.9854	0.506973	17.5716	0.721316	1.06071	12.7489	6.74133	3.70087	0.38011	16.6492	2.36388	0.31632	7.5696	13.9812	83.9373	4.89391	7.7582	7.23233	0.75272	0.122491	230.681	2.13833	0.151735	5.19527	0.514855	3.19221	7.02297	1.72776	1.05299	1.45013	3.76377	19.3237
TCGA-S9-A6WE	6.13333	0	0.529169	4.57617	0.261136	5.55091	1.69697	1.2918	1.72183	0.0786983	3.73287	13.3404	4.5058	0.446806	0.0686098	2.39046	1.49084	1.20418	0.0639533	18.6571	0.539586	0.0678238	3.77709	1.59508	2.42809	0.0387645	1.89167	0.176596	1.39233	2.43685	5.93301	9.07784	0.0458568	1.26582	0.420103	0.122359	0.019805	19.3844	0.205014	0.0793144	0.841618	0.310591	0.170168	0.243249	0.723028	0.289039	0.276052	2.18651	1.69881
TCGA-HT-7605	0.386111	0	0.13958	0.329802	0.232565	9.7309	3.88833	0.713183	1.16809	0.0471752	3.78734	32.9736	5.41687	0.326845	0.0404729	1.10512	1.1006	5.3911	0.0470831	0.789456	1.24718	0.0963684	8.13829	0.716197	1.35786	0.0484368	1.80192	0.392995	0.576853	0.94212	6.96234	49.5396	0.0168662	0.946957	0.406603	0.121966	0.018013	17.5716	0.316758	0.00700054	1.46524	0.183388	0.420876	0.479	0.485791	0.795399	0.537104	1.81773	3.16773
TCGA-HT-7693	1.48056	0	0.799714	21.5572	45.2669	2.9416	1.06875	3.10126	2.51878	5.30534	9.93296	1.56147	7.51412	0.861486	0.0669023	0.665967	0.52686	1.15805	0.0331762	9.36645	0.333746	0.102104	0.809364	7.98475	9.64074	0.226915	6.6928	0.873488	0.190155	7.07133	21.8191	29.7332	3.90483	2.83586	0.287552	0.124744	0.0660698	85.1761	0.173537	0.120613	2.6961	0.327783	0.867576	0.250571	0.613541	0.660973	0.432513	2.09786	6.46216
TCGA-WY-A85A	3.66667	0	0.0846011	0.111853	0.314013	8.13272	1.76124	0.63661	1.9841	0.0582032	2.73013	15.1301	5.58202	0.123277	0.0254119	0.735079	0.175439	0.814611	0.0112058	1.30062	0.170387	0.0984112	1.70367	1.03424	0.983981	0.0167371	1.96519	0.622985	0.190722	1.3495	8.62624	18.5716	0.0100114	0.77813	0.27912	0.109926	0.0324036	26.8806	0.075283	0.0442951	1.7691	0.086932	0.691274	0.290407	0.504313	0.417946	0.251844	0.873026	3.73446
TCGA-DU-8163	1.74722	0	0.566324	0.750728	0.16613	11.1258	1.6113	1.19998	1.59295	1.52666	5.33062	1.97389	6.7326	0.62882	0.145499	0.740399	1.63546	5.23066	0.0642213	0.580735	0.301665	0.0679411	0.790084	1.7028	1.79347	0.123021	6.04006	0.980237	1.48728	5.69186	27.1859	15.0084	0.166766	2.33595	0.362375	0.136908	0.113496	67.2523	0.169355	0.335092	6.45369	0.318403	1.44027	0.982365	0.800116	0.860307	0.329381	4.5019	10.8194
TCGA-06-0138	2.04722	1	3.2298	24.6724	3.71516	17.0161	6.80816	5.64022	7.8715	9.36884	12.7452	48.0803	11.3763	0.467669	0.232192	8.95148	1.7668	9.91056	0.271057	36.953	2.51387	0.931991	5.49521	11.4914	12.6824	0.32965	12.9944	1.19025	6.48966	11.4942	16.9198	39.6142	3.20037	4.88214	16.0424	0.596853	0.367155	215.857	0.259953	0.23038	3.09041	2.04754	0.942378	6.51478	1.92406	0.569831	0.350172	5.2442	11.4474
TCGA-02-2485	1.30556	0	0.706643	4.84343	1.26442	21.8283	4.36116	1.63933	3.15751	1.39346	28.064	100.502	9.45407	0.549632	0.157148	8.10846	2.8596	8.23016	0.600764	27.9388	2.94999	1.06875	3.88661	8.49695	13.4757	0.270494	7.10076	0.309318	1.45475	2.7001	8.99224	24.6231	0.507756	1.93451	8.27226	0.683466	0.0492682	91.5707	0.636278	0.119126	0.889304	2.0513	1.08875	1.91694	1.65371	1.16809	0.170242	8.72416	5.36213
TCGA-FG-7641	0.869444	0	0.0465159	0.628659	0.0492738	4.14886	2.77691	0.746752	0.813308	0.0819033	3.38821	10.3643	5.83196	0.325618	0.0125436	2.74592	0.210423	0.723028	0.0421917	0.231622	0.644963	0.0326804	5.00646	0.286676	1.55902	0.0168291	0.706448	0.118317	0.104833	0.643939	1.96721	22.6779	0.00293826	0.662215	0.413011	0.143262	0	7.42432	0.153597	0.0190825	0.346986	0.142613	0.0341903	1.24683	0.479716	0.295441	0.254281	2.49374	0.806759
TCGA-S9-A7J2	0.172222	0	0.17909	0.39697	0.258296	5.28697	2.84668	0.840461	1.15681	0.0302216	5.51203	35.4799	7.59644	1.37557	0.0446141	0.614514	0.179441	0.426053	0.0316011	0.410399	0.240493	0.0670048	10.8957	1.55942	1.94312	0.0103081	1.14186	0.205815	0.203326	1.08527	4.3892	54.2403	0.0272882	0.445384	1.65016	0.204792	0.0166228	10.5792	0.131701	0.0684236	0.786944	0.285055	0.15836	0.306917	0.289234	0.294828	0.179832	1.20882	1.89506
TCGA-RY-A83Y	0.461111	0	0.0920512	3.52651	0.555471	2.99958	1.79154	1.47895	1.86131	0.207356	2.44994	13.7209	8.00853	0.190642	0.035154	0.846568	0.0893327	1.07312	0.0187382	1.20717	0.582102	0.0548899	6.84407	2.52248	1.35097	0.064165	2.18372	0.215981	0.2399	1.71085	3.92511	13.3013	0.0793668	0.55319	1.06099	0.101114	0.0291216	41.5048	0.529445	0.0826372	0.72151	0.190034	0.391637	1.00005	0.370813	0.317883	0.155662	2.533	2.80999
TCGA-DU-A7TB	4.35278	0	0.33517	0.238617	0.268883	13.9683	0.759135	0.658793	0.831932	0.610523	2.77759	9.181	4.99225	0.443184	0.0191947	1.41061	0.508914	1.01274	0.24659	1.56065	1.55739	0.812201	0.387895	1.81254	1.40085	0.0233033	2.53931	0.122046	0.49595	1.557	4.30926	1.38377	0.00856214	1.87757	0.439173	0.0586954	0.0256691	30.3596	0.848416	0.0558081	0.698066	0.611468	0.222061	0.721128	1.11805	0.193141	0.139818	1.96721	1.75991
TCGA-DB-A64Q	0.505556	0	0.213096	1.28028	0.703215	8.00486	2.15342	0.565725	0.641112	0.109881	2.74525	17.3453	7.37203	0.176503	0.0167851	0.830806	0.417013	2.15723	0.0209426	1.3127	0.979452	0.111133	16.2294	1.082	0.816367	0.0310204	2.83237	0.168185	0.106312	4.25518	4.05059	18.5228	0.0709181	1.21368	1.09226	0.248733	0.0255509	15.7618	0.628499	0.0757881	0.45548	0.321572	0.12962	2.38572	1.05786	0.292599	0.116812	3.79678	1.39044
TCGA-26-1442	2.64722	0	0.309971	1.05901	0.271242	10.1287	3.86403	6.795	1.5476	12.96	7.29044	4.73792	12.5649	0.263024	0.0249213	0.767233	0.322615	0.360198	0.0458316	0.781022	0.368609	0.0440578	5.49286	4.04504	1.11561	0.0386143	3.45149	0.18741	0.40297	2.60859	8.06404	39.3919	0.113813	2.67061	0.992236	0.0861819	0.0112416	42.9808	0.177372	0.23533	2.19034	0.291937	0.385246	0.676743	0.280147	0.597485	0.25036	3.00604	3.56973
TCGA-HT-8110	1.16389	0	0.284665	12.5296	0.103068	24.8186	2.42688	0.904797	3.15159	0.722073	6.66957	108.191	9.86402	0.186718	0.252078	5.14951	12.086	11.1845	2.70991	1.88	1.63112	0.92264	1.62764	4.83714	3.55931	0.39697	23.0442	0.94518	0.413633	19.2339	52.6922	31.7518	0.931239	4.30075	1.50065	0.660973	0.208125	202.594	1.21434	0.375049	6.87126	0.9272	1.73228	1.1618	1.90625	1.3689	0.302286	4.39614	16.8073
TCGA-DU-5874	1.28056	0	0.63463	1.3622	0.19777	1.86855	1.04414	0.959787	1.61512	0.957165	5.79885	4.04417	7.59815	0.532272	0.00575785	0.619867	0.648224	1.66414	0.119637	0.589387	0.171442	0.0443235	3.21233	4.01215	2.13509	0.0499349	3.31539	0.169811	0.943912	0.409359	3.37294	7.76348	0.0325767	0.461728	0.996282	0.100761	0.0131722	12.7489	0.0867428	0.0205703	0.698415	0.258356	0.161355	0.475037	0.298542	0.26649	0.32911	1.1336	1.36663
TCGA-HW-7486	1.69167	0	0.308276	0.979975	0.22211	11.2047	2.33595	1.27376	1.0175	0.334298	3.89265	15.9714	5.06794	0.244177	0.0328508	2.07563	1.61428	7.09316	0.285637	0.277198	0.809364	0.116379	0.926167	1.35786	1.50669	0.0198738	3.56257	0.621356	0.603877	2.14669	10.0502	15.0184	0.0724082	1.55126	0.467907	0.203949	0.0610764	37.4639	0.618732	0.0977164	3.67444	0.223927	0.816585	0.741204	0.734091	0.622985	0.196382	1.92703	4.93043
TCGA-FG-5964	1.05	0	0.298212	4.04237	0.341409	8.53921	1.35531	1.37483	1.7733	1.36853	4.03872	12.9411	7.19083	0.275804	0.0998273	5.60862	1.68498	0.690206	0.0381099	1.46678	0.792007	0.166147	2.57619	3.89179	1.49987	0.165022	5.17738	0.225363	0.480328	3.5026	7.94979	5.79121	0.153889	1.13543	0.900789	0.13356	0.0702924	98.4357	0.15254	0.175457	1.81819	0.268631	0.602488	1.05099	0.536961	0.509044	0.477194	1.45668	6.13903
TCGA-06-0743	1.88611	0	0.542504	9.53494	2.41375	22.2308	7.04147	2.39402	7.234	6.42547	10.096	113.024	12.9376	2.95279	0.115971	4.44008	1.7835	6.3467	0.526193	7.02297	0.866424	0.849319	2.32726	9.27646	7.70954	0.131148	15.0762	1.6694	0.517741	4.22873	11.8372	82.9309	1.33167	1.67078	8.77008	0.240654	1.44898	124.26	0.69878	0.301465	1.40198	2.69671	1.11834	2.15944	0.9624	0.798889	0.28681	4.4989	4.40862
TCGA-06-0686	0.794444	0	0.602103	16.8424	12.1838	14.8025	3.84778	4.895	7.08073	3.66701	14.3163	76.5889	11.76	0.670704	0.0325143	4.97594	1.60704	2.65393	0.170623	31.9307	0.745187	0.639132	6.12026	10.0578	8.74875	0.152604	7.46053	0.711339	2.70336	3.94023	11.2136	23.3081	1.07551	1.60318	7.8232	0.0493013	0.0785928	130.855	0.222357	0.136083	1.31021	2.14427	0.921873	2.86641	0.888808	0.273848	0.24901	1.53728	5.43113
TCGA-S9-A7R4	2.53889	0	1.41099	13.6381	0.235152	5.37612	1.47856	5.04825	1.75668	3.11365	12.2664	11.1079	11.4664	0.919182	0.0608633	2.63339	0.956925	0.481175	0.144123	3.53689	0.305542	0.216456	3.95071	13.364	5.72433	0.0533374	3.56175	0.190361	0.83105	7.55263	22.6878	43.3362	0.194483	2.07509	0.333868	0.147732	0.00697883	46.0078	0.26727	0.177335	2.30265	0.214377	0.93528	1.35024	0.941348	0.641621	0.748733	2.46426	5.0781
TCGA-41-5651	0.975	0	0.106002	4.53581	15.2995	13.6255	1.73409	5.20874	1.30844	2.238	14.1805	39.1389	9.47239	1.34402	0.0243171	6.61889	0.991427	0.494919	0.228943	15.3193	0.226261	0.637958	3.812	9.45641	3.92244	0.108532	2.86714	0.240972	0.810261	1.38341	4.34199	23.0027	2.42688	1.06328	4.09409	0.164812	0.0205997	49.3858	0.0867997	0.0414806	0.541673	0.768855	0.328331	4.25615	0.552774	0.152346	0.237595	0.616484	2.20369
TCGA-FG-A4MW	1.55278	1	0.265884	1.52464	0.180124	22.1118	6.06231	2.76036	2.36973	3.75698	10.7746	86.2325	9.16355	0.523778	0.0505023	3.83688	3.42859	5.21102	0.148456	1.11202	0.922124	1.36003	2.54612	3.11365	7.88578	0.0965812	4.98247	0.113667	0.531724	2.69082	6.6552	31.0168	0.150173	2.15449	3.66363	0.113936	0.364868	41.2579	0.710966	0.125068	0.930231	1.49987	0.405354	7.63036	1.53648	0.466613	0.25406	3.85788	1.64617
TCGA-28-5207	0.952778	1	2.62383	6.24502	0.450377	11.8148	1.70414	2.30265	0.892163	0.432622	14.6066	131.827	11.0542	0.502027	0.0804923	3.89439	1.28305	4.74104	0.724007	3.10564	3.18093	1.02893	2.07089	8.17518	8.71409	0.153534	12.1024	0.30292	4.87997	3.7169	14.8746	88.707	0.120721	2.2623	3.02029	0.290712	0.0579374	102.368	1.31484	0.236544	1.97439	0.399916	1.17968	2.41023	2.11022	0.67477	0.663093	5.866	6.50084
TCGA-HT-7473	1.39722	0	0.547728	59.3327	0.524572	14.8502	3.72703	1.31804	1.62285	1.36924	6.07522	91.3649	6.36062	0.298676	0.106677	0.278479	33.0803	14.375	0.0801012	0.845206	0.512535	0.295709	0.17825	3.95333	2.51634	0.510704	8.55474	1.17122	0.833949	13.6672	48.1276	151.949	0.383678	5.17404	1.19817	0.201824	0.187932	93.0812	1.30418	0.46091	12.7629	0.127333	2.07777	0.374317	1.47815	1.28484	0.514726	2.18372	16.8658
TCGA-S9-A7QX	1.10833	0	0.0913054	0.684938	0.131372	3.9481	0.99117	1.27069	1.63761	1.189	3.14208	8.90146	6.44372	0.189746	0.0289845	0.515779	0.207091	0.294297	0.0258294	0.390146	0.23591	0.161984	3.26019	3.40607	1.28134	0.0724082	2.72625	0.341158	0.27912	5.48671	15.4146	10.708	0.052089	1.81401	0.368881	0.141837	0.0367907	34.4621	0.184731	0.179991	2.06248	0.143938	0.476363	0.375049	0.442416	0.415386	0.141329	1.96015	4.00056
TCGA-06-0152	1.04167	1	1.2939	14.4108	2.58118	24.3321	17.54	4.98027	8.50903	17.6733	30.9216	73.8935	16.2797	1.20649	1.5035	4.93256	4.63095	20.2726	0.108906	10.1187	9.08442	0.826516	9.23588	20.8979	15.5873	0.770912	14.5841	3.02665	2.69147	7.72508	36.8185	60.0387	0.805472	1.59635	29.9952	0.813528	0.806759	153.989	0.377504	0.527927	2.69546	7.68402	4.23246	2.91119	1.22531	9.8762	0.567806	6.3054	19.3084
TCGA-WH-A86K	1.125	0	0.323373	2.59013	0.060891	7.07447	0.953337	1.28467	3.56821	0.987162	3.98732	11.9989	9.16576	0.263305	0.04149	0.327947	0.357194	0.576251	0.04197	2.05983	0.392349	0.151271	2.00375	2.44385	0.622985	0.0892853	1.88785	1.25401	0.118776	2.28614	10.4603	69.7207	0.0204444	1.47895	0.466189	0.0283862	0.0450599	38.8359	0.0932776	0.14802	1.41742	0.203236	0.398415	0.487517	0.31953	0.314162	0.186241	2.76428	3.64142
TCGA-P5-A77W	1.62222	0	0.13156	0.709069	0.103269	1.7849	0.607189	0.919678	2.13617	0.0757397	4.8499	3.57305	6.32618	0.28775	0.0108441	0.676743	0.372329	2.70336	0.0399867	0.23533	0.135026	0.0234107	3.08609	4.05787	1.42192	0.0425472	1.57568	0.149114	0.224076	0.338521	2.06985	7.00738	0.00610502	0.642283	0.269808	0.156783	0.0231585	15.3244	0.0734247	0.0455274	0.413944	0.0428047	0.0934851	0.852733	0.389309	0.197508	0.32531	1.6823	1.16934
TCGA-06-0649	0.177778	1	1.48528	82.117	2.90006	22.0022	4.85642	4.27892	7.07615	3.04382	11.1549	98.6864	19.7429	0.674405	0.16287	3.77209	28.1761	14.9409	2.15723	10.8585	2.11131	0.554743	3.1684	11.3432	4.39711	0.512142	22.3623	0.91529	3.01884	8.88678	16.9015	202.594	5.2904	4.58832	9.63136	0.209564	0.197814	205.365	1.15928	0.431752	6.87864	1.07078	2.52929	5.17738	2.36208	0.336038	1.9882	2.53931	10.9217
TCGA-06-0139	1.00556	1	8.38941	168.079	9.48403	28.4169	6.19552	14.4379	16.5577	24.3688	16.8954	39.2633	29.336	4.40102	0.592132	8.44043	16.9317	4.18018	0.775202	24.1906	3.98207	0.378061	13.6138	21.0614	9.84962	2.57993	29.2327	5.22845	7.2405	32.4863	48.6748	59.0962	23.7325	9.02752	76.1471	1.02752	1.59936	392.585	1.32697	1.63631	8.57032	8.49514	7.4125	18.3212	5.91253	1.76536	3.48584	5.01645	29.4923
TCGA-26-5135	0.75	1	1.7173	11.9486	16.9317	13.5644	9.69816	5.11741	9.56994	19.9906	29.7506	133.817	22.5544	2.30443	0.0821878	4.19388	1.67686	11.9787	0.276814	21.6884	1.12873	0.78988	6.34804	23.7781	13.3802	0.205361	6.73114	3.98386	6.56881	3.17723	11.5597	15.2141	2.25772	1.27718	16.7424	0.159734	0.298676	230.681	0.130407	0.108342	1.49638	5.46146	2.0131	6.3054	0.9765	0.887405	0.161626	2.77429	9.1767
TCGA-DB-A4XF	2.83611	0	0.442633	22.2412	0.110876	3.46027	11.4006	4.78148	1.34006	3.6439	6.25201	6.01388	8.849	0.551519	0.0222606	0.939833	8.53714	2.42564	0.176998	0.887405	0.328718	0.117341	0.82943	3.61615	4.14506	0.0827419	2.77429	0.0790122	0.396587	4.89922	14.8407	68.4055	0.836639	2.83926	0.989805	0.23627	0.0571688	18.6141	0.114106	0.0502027	1.43985	0.0791238	0.355481	1.93204	0.631986	1.39712	0.443405	3.81539	2.14103
TCGA-TQ-A7RH	1.35	0	0.295141	4.4509	0.420625	3.38198	3.4796	0.880757	1.44783	1.27239	3.68905	87.1662	7.82137	0.464734	0.0228649	0.477919	3.39758	0.575342	0.012694	0.717517	0.347881	0.215841	1.12454	2.04916	1.62681	0.0764465	4.25326	0.319607	0.281684	3.96454	24.9779	21.8283	0.0569572	1.17481	1.13301	0.190722	0.0104284	46.6979	0.0884082	0.229715	3.60973	0.318252	0.499621	0.258863	0.527786	0.695679	0.240071	0.764603	8.03418
TCGA-DU-A7T8	11.7472	1	0.819394	19.0402	0.249231	7.58131	0.985585	1.22096	4.99551	2.70664	3.86403	38.1218	9.04136	0.52686	0.0818019	0.793095	4.69034	1.03768	0.394853	3.13473	1.03144	0.0747464	0.149569	5.05822	0.85456	0.0973117	3.75277	1.06243	0.296975	4.1341	18.3073	26.4645	0.223262	0.906044	3.04522	0.282422	0.0799329	61.7066	0.166998	0.173247	1.95405	0.293288	1.15805	0.597782	0.383395	0.688203	0.192188	2.06248	5.48922
TCGA-28-5218	0.436111	1	1.19216	114.037	0.649264	25.595	4.68726	4.05152	27.0394	0.887405	149.946	182.767	103.456	15.3294	1.24036	21.5106	3.23842	0.599341	1.37152	4.64928	34.8423	0.150362	1.62072	23.4046	42.5684	0.727216	30.231	1.39712	71.3063	6.80229	21.5663	11.1578	3.52016	2.68498	4.04148	0.666654	0.431974	472.116	1.71866	0.255786	3.46836	27.8008	6.27277	83.4184	5.69186	0.19915	1.81682	4.89922	16.7661
TCGA-QH-A65R	1.28056	0	0.632726	3.33896	0.292128	2.33069	1.85604	1.7196	2.59273	0.270622	3.93664	3.23694	8.32213	0.416207	0.0241537	3.13398	0.259542	0.403266	0.0961596	15.63	0.463116	0.0547573	1.54679	5.43113	2.14263	0.0373443	0.844744	0.102442	0.341489	1.34839	2.08352	8.61827	0.0840315	1.22297	1.07078	0.110827	0.0148062	18.2166	0.0645956	0.030793	0.242226	0.0525586	0.0871392	1.86035	0.878896	0.296941	0.292665	1.54883	1.79964
TCGA-HT-8563	2.38889	0	1.0975	280.891	2.94095	9.06067	16.5289	18.6782	7.8408	53.0018	19.6011	148.723	29.9779	1.89604	0.916764	0.886442	20.2384	9.85693	0.0453127	0.895732	0.630153	0.390622	9.72859	16.4478	3.82557	1.46831	20.6005	3.15751	3.82386	40.4595	69.3825	95.8131	7.28713	3.98996	10.708	1.13451	0.961608	228.818	0.686011	1.3404	14.6573	3.78388	5.31788	1.10031	2.2975	6.01768	9.07127	5.09729	23.2858
[truncated: 252 more columns]
